# Supplementary material for: Turing complete neural computation based on synaptic plasticity
Source: PLoS One. 2019 Oct 16;14(10):e0223451. doi: 10.1371/journal.pone.0223451 (PMC6795493; doi:10.1371/journal.pone.0223451)
Supplement: S1 Files — All python scripts generating the results of the paper are provided in an attached zip folder files.zip. The description of the different files is given in Read_me.txt. (ZIP) [file pone.0223451.s001.zip]

Archive with 46 entries (42 files):
- synaptic_computation/
- synaptic_computation/values_c14.csv
- synaptic_computation/.Rhistory
- synaptic_computation/values_c15.csv
- synaptic_computation/values_c16.csv
- synaptic_computation/.DS_Store
- synaptic_computation/values_c13.csv
- synaptic_computation/values_c11.csv
- synaptic_computation/simulation2.py
- synaptic_computation/counter_module.py
- synaptic_computation/synaptic_weight.csv
- synaptic_computation/input_encoder_module.py
- synaptic_computation/state_module.py
- synaptic_computation/detection_module.py
- synaptic_computation/test1.py
- synaptic_computation/encoder_module.py
- synaptic_computation/STDP.R
- synaptic_computation/test2.py
- synaptic_computation/.RData
- synaptic_computation/values_c1.csv
- synaptic_computation/figures/
- synaptic_computation/figures/raster_state.pdf
- synaptic_computation/figures/.DS_Store
- synaptic_computation/figures/raster_detection.pdf
- synaptic_computation/figures/STDP.pdf
- synaptic_computation/figures/raster_counter.pdf
- synaptic_computation/figures/raster_input_encoding.pdf
- synaptic_computation/figures/simul2.pdf
- synaptic_computation/figures/simul1.pdf
- synaptic_computation/.Rapp.history
- synaptic_computation/simulation1.py
- synaptic_computation/Read_me.txt
- synaptic_computation/simulations_total.py
- synaptic_computation/simulation.csv
- synaptic_computation/z_program_core/
- synaptic_computation/z_program_core/network_sc.pyc
- synaptic_computation/z_program_core/aut2net.py
- synaptic_computation/z_program_core/.DS_Store
- synaptic_computation/z_program_core/network_sc.py
- synaptic_computation/z_program_core/aut2net.pyc
- synaptic_computation/z_program_core/aut2net_old.py
- synaptic_computation/z_program_core/RNN_simulator.pyc
- synaptic_computation/z_program_core/__pycache__/
- synaptic_computation/z_program_core/__pycache__/network_sc.cpython-37.pyc
- synaptic_computation/z_program_core/__pycache__/RNN_simulator.cpython-37.pyc
- synaptic_computation/z_program_core/RNN_simulator.py
