# Supplementary material for: Turing complete neural computation based on synaptic plasticity
Source: PLoS One. 2019 Oct 16;14(10):e0223451. doi: 10.1371/journal.pone.0223451 (PMC6795493; doi:10.1371/journal.pone.0223451)
Supplement: S1 Files — All python scripts generating the results of the paper are provided in an attached zip folder files.zip. The description of the different files is given in Read_me.txt. (ZIP) [file pone.0223451.s001.zip › synaptic_computation/values_c14.csv]

0.000000000000000000e+00
0.000000000000000000e+00
0.000000000000000000e+00
0.000000000000000000e+00
0.000000000000000000e+00
0.000000000000000000e+00
0.000000000000000000e+00
0.000000000000000000e+00
0.000000000000000000e+00
0.000000000000000000e+00
0.000000000000000000e+00
0.000000000000000000e+00
0.000000000000000000e+00
2.500000000000000000e-01
0.000000000000000000e+00
8.125000000000000000e-01
0.000000000000000000e+00
4.531250000000000000e-01
0.000000000000000000e+00
8.632812500000000000e-01
0.000000000000000000e+00
9.658203125000000000e-01
0.000000000000000000e+00
4.914550781250000000e-01
0.000000000000000000e+00
3.728637695312500000e-01
3.728637695312500000e-01
3.728637695312500000e-01
3.728637695312500000e-01
3.728637695312500000e-01
0.000000000000000000e+00
4.914550781250000000e-01
4.914550781250000000e-01
4.914550781250000000e-01
4.914550781250000000e-01
4.914550781250000000e-01
4.914550781250000000e-01
4.914550781250000000e-01
4.914550781250000000e-01
4.914550781250000000e-01
4.914550781250000000e-01
4.914550781250000000e-01
4.914550781250000000e-01
4.914550781250000000e-01
4.914550781250000000e-01
0.000000000000000000e+00
9.658203125000000000e-01
9.658203125000000000e-01
9.658203125000000000e-01
9.658203125000000000e-01
9.658203125000000000e-01
9.658203125000000000e-01
9.658203125000000000e-01
9.658203125000000000e-01
9.658203125000000000e-01
9.658203125000000000e-01
9.658203125000000000e-01
9.658203125000000000e-01
9.658203125000000000e-01
9.658203125000000000e-01
0.000000000000000000e+00
8.632812500000000000e-01
8.632812500000000000e-01
8.632812500000000000e-01
8.632812500000000000e-01
8.632812500000000000e-01
8.632812500000000000e-01
8.632812500000000000e-01
8.632812500000000000e-01
8.632812500000000000e-01
8.632812500000000000e-01
8.632812500000000000e-01
8.632812500000000000e-01
8.632812500000000000e-01
8.632812500000000000e-01
0.000000000000000000e+00
4.531250000000000000e-01
4.531250000000000000e-01
4.531250000000000000e-01
4.531250000000000000e-01
4.531250000000000000e-01
4.531250000000000000e-01
4.531250000000000000e-01
4.531250000000000000e-01
4.531250000000000000e-01
4.531250000000000000e-01
4.531250000000000000e-01
4.531250000000000000e-01
4.531250000000000000e-01
4.531250000000000000e-01
0.000000000000000000e+00
8.125000000000000000e-01
8.125000000000000000e-01
8.125000000000000000e-01
8.125000000000000000e-01
8.125000000000000000e-01
8.125000000000000000e-01
8.125000000000000000e-01
8.125000000000000000e-01
8.125000000000000000e-01
8.125000000000000000e-01
8.125000000000000000e-01
8.125000000000000000e-01
8.125000000000000000e-01
8.125000000000000000e-01
0.000000000000000000e+00
2.500000000000000000e-01
2.500000000000000000e-01
2.500000000000000000e-01
2.500000000000000000e-01
2.500000000000000000e-01
2.500000000000000000e-01
2.500000000000000000e-01
2.500000000000000000e-01
2.500000000000000000e-01
2.500000000000000000e-01
2.500000000000000000e-01
2.500000000000000000e-01
2.500000000000000000e-01
2.500000000000000000e-01
0.000000000000000000e+00
0.000000000000000000e+00
0.000000000000000000e+00
0.000000000000000000e+00
0.000000000000000000e+00
0.000000000000000000e+00
0.000000000000000000e+00
0.000000000000000000e+00
0.000000000000000000e+00
