# Supplementary material for: Turing complete neural computation based on synaptic plasticity
Source: PLoS One. 2019 Oct 16;14(10):e0223451. doi: 10.1371/journal.pone.0223451 (PMC6795493; doi:10.1371/journal.pone.0223451)
Supplement: S1 Files — All python scripts generating the results of the paper are provided in an attached zip folder files.zip. The description of the different files is given in Read_me.txt. (ZIP) [file pone.0223451.s001.zip › synaptic_computation/counter_module.py]

#! /opt/local/bin/python2.7
# -*- coding: utf-8 -*-

# ********************************************************* #
# NOTE:														#
# We test the counter module of Figure Counter_module.pdf	#
# The counter value is stored in a synaptic weight			#
# and is modified according to a classical Hebbian rule.	#
# ********************************************************* #

#from os import sys
import os, sys
sys.path.insert(0, "./z_program_core")
from RNN_simulator import *


# Counter Module
# A = np.array([[0, 1, 0, 0, 0, 0, 0, 0],
# 			[0, 0, -1, 0, 0, 0, 0, 0],
# 			[0, 0, 0, 1, 0, 0, 0, 0],
# 			[0, 0, 0, 0, 0.5, 0, 0, 0],
# 			[0, 0, 0, 0, 0, 0, 0, 0],
# 			[0, 0, 0, -1, 0, 0, 1, 0],
# 			[0, 0, 1, 0, 0.5, 0, 0, 0],
# 			[0, 0, 0, 0, 0, 0, 0.5, 0]
# 			])
# B1 = np.array([[1, 0, 1, 0, 0, 1, 0, 0],
# 			[0, 0, 0, 0, 0, 0, 1, 0],
# 			[0, 0, 1, 0, 0, 0, 0, 1]
# 			])
# B2 = np.zeros([8, 3])
# C = np.zeros([8, 1])
# X = np.zeros([8, 1])
# U = {1: np.array([[1], [0], [0]]), # push
# 	5: np.array([[1], [0], [0]]), # push
# 	10: np.array([[0], [0], [1]]), # test
# 	15: np.array([[0], [1], [0]]), # pop
# 	20: np.array([[0], [0], [1]]), # test
# 	25: np.array([[0], [1], [0]]), # pop
# 	30: np.array([[0], [0], [1]]), # test
# 	35: np.array([[1], [0], [0]]), # push
# 	40: np.array([[0], [0], [1]]), # test
# 	45: np.array([[0], [1], [0]]), # pop
# 	50: np.array([[0], [1], [0]]), # pop
# 	55: np.array([[0], [0], [1]]), # test
# }


# Counter Module (version 2)
# A = np.array([[0, 0, 1, 0, 0, 0, 0, 0],
# 			[-1, 0, -1, 0, 0, 0, 0, 0],
# 			[0, 0, 0, 1, 0.5, 0, 0, 0],
# 			[0, 0, 0, 0, 0, 0, 0, 0],
# 			[0, 0, 0, 0, 0, 0, 0, 0],
# 			[0, 1, 0, 0, 0, 0, 1, 0],
# 			[1, 2, 0, -0.5, 0.5, 0, 0, 0],
# 			[0, 0, 1, 0, 0, 0, 0.5, 0],
# 			])
# B1 = np.array([[1, 1, 0, 0, 0, 1, 0, 0],
# 				[0, 0, 0, 0, 0, 0, 1, 0],
# 				[1, 0, 0, 0, 0, 0, 0, 1]
# 			])
# B2 = np.zeros([8, 3])
# C = np.zeros([8, 1])
# X = np.zeros([8, 1])
# U = {1: np.array([[1], [0], [0]]), # push
# 	 5: np.array([[1], [0], [0]]), # push
# 	10: np.array([[0], [0], [1]]), # test
# 	15: np.array([[0], [1], [0]]), # pop
# 	20: np.array([[0], [1], [0]]), # pop
# 	25: np.array([[0], [1], [0]]), # pop
# 	30: np.array([[0], [0], [1]]), # test
# 	35: np.array([[0], [0], [1]]), # test
# 	}
# 
# S = simulation(A, B1, B2, C, X, U, epoch = 40, STDP_rule = [(1,7)])
# print "Cell", 4
# print S[3 + 4 - 1] # we print the "=0" and "\neq0" cells (cells number 5 and 6)
# print "Cell", 5
# print S[3 + 5 - 1]


# Counter Module (version 3)
A = np.array([[0, 1, 0, 1, 0, 0, 0, 0, 0],
			[0, 0, -1, 0, 0, -1, 0, 0, 0],
			[0, 0, 0, 0, 0.5, 0, 0, 0, 0],
			[0, 1, 1, 0, 0, 0, 0, 0, 0],
			[0, 0, 0, 0, 0, 0, 0, 0, 0],
			[0, 0, 0, 0, 0, 0, 0, 0, 0],
			[0, 0, 0, 0, 0.5, 1, 0, 0, 0],
			[0, 0, 0, 0, 0, 0, 1, 0, 0],
			[0, 0, 0, 0.5, 0, 0, 0, 1, 0]
			])
B1 = np.array([[1, 0, 1, 0, 0, 0, 0, 0, 0],
				[0, 0, 0, 1, 0, 0, 0, 0, 0],
				[0, 0, 1, 0, 0, 0, 0, 0, 1]
			])
B2 = np.zeros([9, 3])
C = np.zeros([9, 1])
X = np.zeros([9, 1])
U = {0: np.array([[1], [0], [0]]), # push
	10: np.array([[1], [0], [0]]), # push
	20: np.array([[0], [0], [1]]), # test
	30: np.array([[0], [1], [0]]), # pop
	40: np.array([[0], [0], [1]]), # test
	50: np.array([[0], [1], [0]]), # pop
	60: np.array([[0], [1], [0]]), # pop
	70: np.array([[0], [0], [1]]), # test
	}

H = simulation(A, B1, B2, C, X, U, epoch = 80, STDP2_connections = [(2,3)])
print "Cell", 5
print H[3 + 5 - 1] # we print the "=0" and "\neq0" cells (cells number 5 and 6)
print "Cell", 6
print H[3 + 6 - 1]


# ************ #
# Raster plots #
# ************ #


cwd = os.getcwd()	# current working directory
file = "/figures/raster_counter"
from numpy import genfromtxt

import matplotlib.pyplot as plt
import matplotlib
from matplotlib import gridspec
from matplotlib.ticker import MultipleLocator
matplotlib.rcParams['font.size'] = 10.0


# FIRST PLOT #
fig = plt.figure()
fig.subplots_adjust(hspace = 0) # no space between 2 plots
gs = gridspec.GridSpec(2, 1, height_ratios = [1, 2]) 
ax1 = plt.subplot(gs[0])
#ax1 = plt.subplot(2, 1, 1)
plt.setp( ax1.get_xticklabels(), visible = False) # turn off visibility of x axis

w_values = genfromtxt("synaptic_weight.csv", delimiter = ",")
w_values = list(w_values)
w_values.insert(0, 0.0) # add 0 as first element

#plt.xlabel("time steps", size = 12)
plt.ylabel("$w_c(t)$", size = 12)
xlabels = ["$0$", "$10$", "$20$", "$30$", "$40$", "$50$", "$60$", "$70$", "$80$"]
ylabels = ["$0.0$", "$0.25$", "$0.5$", "$0.75$", "$1.0$"]
ticks_x = np.arange(0, H.shape[1], step = 10)
plt.xticks(ticks_x, xlabels)
ticks_y = np.arange(0, 1.01, step = 0.25)
plt.yticks(ticks_y, ylabels)

plt.plot(list(range(H.shape[1]+2)), w_values, "-", linewidth = 2, color = "red")
plt.axis([-3, H.shape[1], 0, 1])
# Set minor grid spacing for x axis
spacing1 = 2
locator1 = MultipleLocator(spacing1)
ax1.xaxis.set_minor_locator(locator1)
# Customize the major grid
ax1.grid(which='major', linestyle='-', linewidth=0.5, color='black', alpha = 0.2)
# Customize the minor grid
ax1.grid(which='minor', linestyle=':', linewidth=0.5, color='black', alpha = 0.2)


# SECOND PLOT #
ax2 = plt.subplot(gs[1], sharex = ax1)
#ax2 = plt.subplot(2, 1, 2, sharex = ax1) # share x axis with previous plot

# we reformat H so that it contains the spiking times of H
Hbis = np.empty((H.shape[0],H.shape[1])) # array of 0's
for row in range(H.shape[0]):
	temp = np.where(H[row] >= 1.0)[0]
	Hbis[row] = np.append(temp, [-10]*(H.shape[1] - len(temp)))

colors1 = np.array([[0, 0, 1], # blue
					[0, 0, 1], # blue
					[0, 0, 1], # blue
					[0, 0, 0],
					[0, 0, 0],
					[0, 0, 0],
					[0, 0, 0],
					[1, 0, 0], # red
					[1, 0, 0], # red
					[0, 0, 0],
					[0, 0, 0],
					[0, 0, 0]
					])

lineoffsets = 1
linelengths = 0.5	# height of the event
linewidths = 3		# width of the event

# create a horizontal plot
plt.eventplot(Hbis, colors = colors1, lineoffsets = lineoffsets, linewidths = linewidths, linelengths = linelengths)
plt.axis([-3, H.shape[1], -1, H.shape[0]], "tight") # axes xmin, xmax, ymin, ymax
plt.xlabel("time steps", size = 12)
plt.ylabel("cells", size = 12)
xlabels = ["$0$", "$10$", "$20$", "$30$", "$40$", "$50$", "$60$", "$70$", "$80$"]
ylabels = ["$push$", "$pop$", "$test$", "$c_1$", "$c_2$", "$pre_c$", "$post_c$", r"$\neq0$", "$=0$", "$c_3$", "$c_4$", "$c_5$"]
ticks_x = np.arange(0, H.shape[1], step = 10)
plt.xticks(ticks_x, xlabels)
ticks_y = np.arange(0, H.shape[0], step = 1)
plt.yticks(ticks_y, ylabels)

# Set minor grid spacing for x axis
spacing1 = 2
locator1 = MultipleLocator(spacing1)
ax2.xaxis.set_minor_locator(locator1)
# Customize the major grid
ax2.grid(which='major', linestyle='-', linewidth=0.5, color='black', alpha = 0.2)
# Customize the minor grid
ax2.grid(which='minor', linestyle=':', linewidth=0.5, color='black', alpha = 0.2)

# Plot and save
#plt.show()
plt.savefig(cwd + file + ".pdf")
