# Supplementary material for: Turing complete neural computation based on synaptic plasticity
Source: PLoS One. 2019 Oct 16;14(10):e0223451. doi: 10.1371/journal.pone.0223451 (PMC6795493; doi:10.1371/journal.pone.0223451)
Supplement: S1 Files — All python scripts generating the results of the paper are provided in an attached zip folder files.zip. The description of the different files is given in Read_me.txt. (ZIP) [file pone.0223451.s001.zip › synaptic_computation/synaptic_weight.csv]

0.0
0.5
0.5
0.5
0.5
0.5
0.5
0.5
0.5
0.5
0.5
0.75
0.75
0.75
0.75
0.75
0.75
0.75
0.75
0.75
0.75
0.875
0.75
0.75
0.75
0.75
0.75
0.75
0.75
0.75
0.75
0.5
0.5
0.5
0.5
0.5
0.5
0.5
0.5
0.5
0.5
0.75
0.5
0.5
0.5
0.5
0.5
0.5
0.5
0.5
0.5
0.0
0.0
0.0
0.0
0.0
0.0
0.0
0.0
0.0
0.0
0.0
0.0
0.0
0.0
0.0
0.0
0.0
0.0
0.0
0.0
0.0
0.0
0.0
0.0
0.0
0.0
0.0
0.0
0.0
