# Supplementary material for: Turing complete neural computation based on synaptic plasticity
Source: PLoS One. 2019 Oct 16;14(10):e0223451. doi: 10.1371/journal.pone.0223451 (PMC6795493; doi:10.1371/journal.pone.0223451)
Supplement: S1 Files — All python scripts generating the results of the paper are provided in an attached zip folder files.zip. The description of the different files is given in Read_me.txt. (ZIP) [file pone.0223451.s001.zip › synaptic_computation/input_encoder_module.py]

#! /opt/local/bin/python2.7
# -*- coding: utf-8 -*-

# ********************************************************* #
# NOTE:														#
# We test the counter module of Figure Counter_module.pdf	#
# The counter value is stored in a synaptic weight			#
# and is modified according to a classical Hebbian rule.	#
# ********************************************************* #

#from os import sys
import os, sys
sys.path.insert(0, "./z_program_core")
from RNN_simulator import *
from network_sc import *
#from aut2net import *


# INPUT ENCODER MODULE
def input_encoder_module(N):
	"""
	Creation of a module that encodes the incoming input stream  - stack - into a real
	The module contrains a tic cell, which, every time it is activated, 
	either launches an $\epsilon$-transition, if possible,
	or pops the input stack, retreives the top element, and send it as input.
	The module uses several analog cells and a few Boolean ones.
	N:	network
	"""
	# create cells
	cells_list = []
	in0 = Cell(name = "in0")
	in1 = Cell(name = "in1")
	end = Cell(name = "end")
	tic = Cell(name = "tic")
	bias = Cell(name = "bias")
	c1 = Cell(name = "c1", type = "analog")
	c2 = Cell(name = "c2", type = "analog")
	c3 = Cell(name = "c3")
	c4 = Cell(name = "c4")
	c5 = Cell(name = "c5", type = "analog")
	c6 = Cell(name = "c6")
	c7 = Cell(name = "c7", type = "analog")
	c8 = Cell(name = "c8")
	c9 = Cell(name = "c9")
	c10 = Cell(name = "c10", type = "analog")
	c11 = Cell(name = "c11", type = "analog")
	c12 = Cell(name = "c12", type = "analog")
	c13 = Cell(name = "c13", type = "analog")
	c14 = Cell(name = "c14", type = "analog")
	c15 = Cell(name = "c15")
	c16 = Cell(name = "c16")
	c17 = Cell(name = "c17", type = "analog")
	c18 = Cell(name = "c18", type = "analog")
	c19 = Cell(name = "c19")
	c20 = Cell(name = "c20")
	d1 = Cell(name = "d1")
	d2 = Cell(name = "d2")
	d3 = Cell(name = "d3")
	d4 = Cell(name = "d4")
	d5 = Cell(name = "d5")
	d6 = Cell(name = "d6")
	d7 = Cell(name = "d7")
	# create cells' list
	cells_list.append(in0)
	cells_list.append(in1)
	cells_list.append(end)
	cells_list.append(tic)
	cells_list.append(bias)
	cells_list.append(c1)
	cells_list.append(c2)
	cells_list.append(c3)
	cells_list.append(c4)
	cells_list.append(c5)
	cells_list.append(c6)
	cells_list.append(c7)
	cells_list.append(c8)
	cells_list.append(c9)
	cells_list.append(c10)
	cells_list.append(c11)
	cells_list.append(c12)
	cells_list.append(c13)
	cells_list.append(c14)
	cells_list.append(c15)
	cells_list.append(c16)
	cells_list.append(c17)
	cells_list.append(c18)
	cells_list.append(c19)
	cells_list.append(c20)
	cells_list.append(d1)
	cells_list.append(d2)
	cells_list.append(d3)
	cells_list.append(d4)
	cells_list.append(d5)
	cells_list.append(d6)
	cells_list.append(d7)
	# add cells and connections to network
	for c in cells_list:
		N.add_cell(c)
	#
	N.cell2cell_connect(in0, c1, weight = 0.25)
	N.cell2cell_connect(in0, c2, weight = -1)
	N.cell2cell_connect(in0, c4, weight = -1)
	N.cell2cell_connect(in0, bias, weight = 1) # to activate the bias at the beginning
	N.cell2cell_connect(in1, c1, weight = 0.75)
	N.cell2cell_connect(in1, c2, weight = -1)
	N.cell2cell_connect(in1, c4, weight = -1)
	N.cell2cell_connect(in1, bias, weight = 1) # to activate the bias at the beginning
	N.cell2cell_connect(end, c1, weight = -1)
	N.cell2cell_connect(bias, bias, weight = 1) # to make the bias self-sustained
	#
	N.cell2cell_connect(c1, c1, weight = 0.25)
	N.cell2cell_connect(c1, c2, weight = 1)
	N.cell2cell_connect(c2, c5, weight = 4)
	N.cell2cell_connect(c2, c7, weight = 1)
	N.cell2cell_connect(c2, c6, weight = 4)
	N.cell2cell_connect(c3, c2, weight = -1)
	N.cell2cell_connect(c4, c3, weight = 1)
	N.cell2cell_connect(bias, c4, weight = 1) # bias
	N.cell2cell_connect(c5, c2, weight = -2)
	N.cell2cell_connect(c5, c8, weight = -1)
	N.cell2cell_connect(c5, c9, weight = 1)
	N.cell2cell_connect(bias, c5, weight = -2) # bias
	N.cell2cell_connect(c7, c2, weight = 4)
	N.cell2cell_connect(c6, c8, weight = 1)
	N.cell2cell_connect(c6, c11, weight = 1)
	N.cell2cell_connect(c8, c10, weight = 0.25)
	N.cell2cell_connect(c9, c10, weight = 0.75)
	N.cell2cell_connect(c10, c11, weight = 1)
	N.cell2cell_connect(c10, c12, weight = 1)
	N.cell2cell_connect(c11, c10, weight = 0.25)
	N.cell2cell_connect(c11, c13, weight = -4)
	N.cell2cell_connect(bias, c11, weight = -1) # bias
	N.cell2cell_connect(c12, c13, weight = 1)
	N.cell2cell_connect(c12, c14, weight = 1)
	N.cell2cell_connect(c13, c12, weight = 1)
	N.cell2cell_connect(c13, c14, weight = 1)
	N.cell2cell_connect(c15, c12, weight = -1)
	N.cell2cell_connect(c15, c13, weight = -1)
	N.cell2cell_connect(c15, c16, weight = 1)
	N.cell2cell_connect(c15, c17, weight = 3)
	N.cell2cell_connect(c15, c18, weight = 1)
	N.cell2cell_connect(c14, c17, weight = 4)
	N.cell2cell_connect(c14, c18, weight = 1)
	N.cell2cell_connect(c14, c19, weight = 1)
	N.cell2cell_connect(c16, c12, weight = -1)
	N.cell2cell_connect(c16, c19, weight = 1)
	N.cell2cell_connect(c17, c12, weight = -2)
	N.cell2cell_connect(c17, c19, weight = -1)
	N.cell2cell_connect(c17, c20, weight = 1)
	N.cell2cell_connect(bias, c17, weight = -5) # bias
	N.cell2cell_connect(c18, c12, weight = 4)
	N.cell2cell_connect(bias, c18, weight = -1) # bias
	N.cell2cell_connect(bias, c19, weight = -0.25) # bias
	#
	N.cell2cell_connect(tic, d1, weight = 1)
	N.cell2cell_connect(d1, d2, weight = 1)
	N.cell2cell_connect(d2, d3, weight = 1)
	N.cell2cell_connect(d3, d4, weight = 1)
	N.cell2cell_connect(d4, d5, weight = 1)
	N.cell2cell_connect(d5, d6, weight = 1)
	N.cell2cell_connect(d6, d7, weight = 1)
	N.cell2cell_connect(d7, c15, weight = 1)
	return cells_list


# Input Encoder Module
# testing the implementation of the module (once the module has been implemented into a function)
U = {
	0: np.array([[1], [0], [0], [0]]), # input 0
	1: np.array([[1], [0], [0], [0]]), # input 0
	2: np.array([[0], [1], [0], [0]]), # input 1
	3: np.array([[0], [1], [0], [0]]), # input 1
	4: np.array([[1], [0], [0], [0]]), # input 0
	5: np.array([[0], [1], [0], [0]]), # input 1
	6: np.array([[1], [0], [0], [0]]), # input 0
	7: np.array([[0], [0], [1], [0]]), # end of input
	20: np.array([[0], [0], [0], [1]]), # tic
	35: np.array([[0], [0], [0], [1]]), # tic
	50: np.array([[0], [0], [0], [1]]), # tic
	65: np.array([[0], [0], [0], [1]]), # tic
	80: np.array([[0], [0], [0], [1]]), # tic
	95: np.array([[0], [0], [0], [1]]), # tic
	110: np.array([[0], [0], [0], [1]]), # tic
	125: np.array([[0], [0], [0], [1]]), # tic
	140: np.array([[0], [0], [0], [1]]), # tic
	155: np.array([[0], [0], [0], [1]]) # tic
	}

N = Network()
l = input_encoder_module(N) # function that builds the module
#print len(N.cells), len(N.connections)
#quit()


#for e in N.connections:
#	print e[0][0], e[0][1], e[1]

#i = 0
#for c in N.cells:
#	print "index", i-4, "\t", c.name
#	i += 1

# There are now 5 inputs: in_0, in_1, end, tic and bias
H = N.simulate(U, epoch = 130, analog = [1,2,5,7,10,11,12,13,14,17,18])
np.savetxt("values_c1.csv", H[0 + 5], delimiter = "")	# cell c1: builds the stack
np.savetxt("values_c11.csv", H[10 + 5], delimiter = "")	# cell c11: builds the reversed stack
np.savetxt("values_c14.csv", H[13 + 5], delimiter = "")	# cell c14: holds the successive encodings of the reversed stack, after popping
print H[0 + 5]
print H[1 + 5]
print "**********"
print H[10 + 5] # c11
print H[13 + 5] # c14
print H[14 + 5] # c15
print H[15 + 5] # c16
index1 = np.where(H[0 + 5]==0.)[0][1] + 1	# 2nd index of a zero
# index2 = np.where(H[12 + 5]!=0.)[0][-1] + 1 # last index of non-zero + 1 (first zero after it)
# index2 not used anymore


# ************ #
# Raster plots #
# ************ #


cwd = os.getcwd()	# current working directory
file = "/figures/raster_input_encoding"
from numpy import genfromtxt

import matplotlib.pyplot as plt
import matplotlib
from matplotlib import gridspec
from matplotlib.ticker import MultipleLocator
matplotlib.rcParams['font.size'] = 12.0


# FIRST PLOT #
#fig = plt.figure()
fig = plt.figure(figsize=(12, 8))
fig.subplots_adjust(hspace = 0) # no space between 2 plots
gs = gridspec.GridSpec(2, 1, height_ratios = [1, 3.5])
ax1 = plt.subplot(gs[0])
#ax1 = plt.subplot(2, 1, 1)
plt.setp( ax1.get_xticklabels(), visible = False) # turn off visibility of x axis

values_c1 = genfromtxt("values_c1.csv", delimiter = ",")
values_c1 = list(values_c1)

values_c14 = genfromtxt("values_c14.csv", delimiter = ",")
values_c14 = list(values_c14)
# rectification so that...
#values_c14.pop(0) # remove first element
values_c14.insert(-1, 0.0) # add 0 as last element
#values_c14.insert(-1, 0.0) # add 0 as last element

#plt.xlabel("time steps", size = 14)
plt.ylabel("$c_1(t), c_{14}(t)$", size = 14)
xlabels = ["$0$", "$10$", "$20$", "$30$", "$40$", "$50$", "$60$", "$70$", "$80$" , "$90$", "$100$"]
ylabels = ["$0.0$", "$0.25$", "$0.5$", "$0.75$", "$1.0$"]
ticks_x = np.arange(0, H.shape[1], step = 10)
plt.xticks(ticks_x, xlabels)
ticks_y = np.arange(0, 1.01, step = 0.25)
plt.yticks(ticks_y, ylabels)

#plt.plot(list(range(H.shape[1] + 1)), values_c1, values_c11, values_c_16, "-", linewidth = 2, color = "red")
# plot different cell's values in different colors
plt.plot(list(range(H.shape[1] + 1))[:index1+2], values_c1[:index1+2], "-", linewidth = 2, color = "orange")
plt.plot(list(range(H.shape[1] + 1))[index1+2:], values_c14[index1+2:], "-", linewidth = 2, color = "red")

plt.axis([-3, H.shape[1], 0, 1])
# Set minor grid spacing for x axis
spacing1 = 2
locator1 = MultipleLocator(spacing1)
ax1.xaxis.set_minor_locator(locator1)
# Customize the major grid
ax1.grid(which='major', linestyle='-', linewidth=0.5 , color='black', alpha = 0.2)
# Customize the minor grid
ax1.grid(which='minor', linestyle=':', linewidth=0, color='black', alpha = 0.2)


# SECOND PLOT #
ax2 = plt.subplot(gs[1], sharex = ax1)
#ax2 = plt.subplot(2, 1, 2, sharex = ax1) # share x axis with previous plot

# we reformat H so that it contains the spiking times of H
Hbis = np.empty((H.shape[0],H.shape[1])) # array of 0's
for row in range(H.shape[0]):
	temp = np.where(H[row] >= 1.0)[0]
	Hbis[row] = np.append(temp, [-10]*(H.shape[1] - len(temp)))

colors1 = np.array([[0, 0, 1], # in0	blue
					[0, 0, 1], # in1	blue
					[0, 0, 1], # end	blue
					[0, 0, 1], # tic	blue
					[0, 0, 0], # bias
					[0, 0, 0], # c1
					[0, 0, 0],
					[0, 0, 0],
					[0, 0, 0],
					[0, 0, 0],
					[0, 0, 0],
					[0, 0, 0],
					[0, 0, 0],
					[0, 0, 0],
					[0, 0, 0],
					[0, 0, 0],
					[0, 0, 0], # c12
					[0, 0, 0],
					[0, 0, 0],
					[0, 0, 0],
					[0, 0, 0],
					[0, 0, 0],
					[0, 0, 0],
					[1, 0, 0], # c19
					[1, 0, 0], # c20
					[0, 0, 0],
					[0, 0, 0],
					[0, 0, 0],
					[0, 0, 0],
					[0, 0, 0],
					[0, 0, 0],
					[0, 0, 0]
					])

lineoffsets = 1
linelengths = 0.5	# height of the event
#linewidths = 3		# width of the event
linewidths = [3] * colors1.shape[0]
linewidths[0:4] = [4,4,4,4]
linewidths[23:25] = [4,4]

# create a horizontal plot
plt.eventplot(Hbis, colors = colors1, lineoffsets = lineoffsets, linewidths = linewidths, linelengths = linelengths)
plt.axis([-3, H.shape[1], -1, H.shape[0]], "tight") # axes xmin, xmax, ymin, ymax
plt.xlabel("time steps", size = 14)
plt.ylabel("cells", size = 14)
xlabels = ["$0$", "$10$", "$20$", "$30$", "$40$", "$50$", "$60$", "$70$", "$80$", "$90$", "$100$", "$10$", "$120$", "$130$", "$140$", "$150$"]
ylabels = ["$in_0$", "$in_1$", "$end$", "$tic$", "$(bias)$",
			"$c_1$", "$c_2$", "$c_3$", "$c_4$", "$c_5$",
			"$c_6$", "$c_7$", "$c_8$", "$c_9$", "$c_{10}$",
			"$c_{11}$", "$c_{12}$", "$c_{13}$", "$c_{14}$", "$c_{15}$",
			"$c_{16}$", "$c_{17}$", "$c_{18}$", "$c_{19}$", "$c_{20}$",
			"$d_1$", "$d_2$", "$d_3$", "$d_4$", "$d_5$", "$d_6$", "$d_7$"
			]
ticks_x = np.arange(0, H.shape[1], step = 10)
plt.xticks(ticks_x, xlabels)
ticks_y = np.arange(0, H.shape[0], step = 1)
plt.yticks(ticks_y, ylabels)

# Set minor grid spacing for x axis
spacing1 = 2
locator1 = MultipleLocator(spacing1)
ax2.xaxis.set_minor_locator(locator1)
# Customize the major grid
ax2.grid(which='major', linestyle='-', linewidth=0.5, color='black', alpha = 0.2)
# Customize the minor grid
ax2.grid(which='minor', linestyle=':', linewidth=0, color='black', alpha = 0.2)

# Plot and save
#plt.show()
plt.savefig(cwd + file + ".pdf")
