# Supplementary material for: Turing complete neural computation based on synaptic plasticity
Source: PLoS One. 2019 Oct 16;14(10):e0223451. doi: 10.1371/journal.pone.0223451 (PMC6795493; doi:10.1371/journal.pone.0223451)
Supplement: S1 Files — All python scripts generating the results of the paper are provided in an attached zip folder files.zip. The description of the different files is given in Read_me.txt. (ZIP) [file pone.0223451.s001.zip › synaptic_computation/state_module.py]

#! /opt/local/bin/python2.7
# -*- coding: utf-8 -*-

# ********************************************************* #
# NOTE:														#
# We test the counter module of Figure Counter_module.pdf	#
# The counter value is stored in a synaptic weight			#
# and is modified according to a classical Hebbian rule.	#
# ********************************************************* #

#from os import sys
import os, sys
sys.path.insert(0, "./z_program_core")
from RNN_simulator import *
from network_sc import *
from aut2net import *


# state_module & tp_module
N = Network()
cell1, cell2 = Cell(), Cell()
N.add_cell(cell1)
N.add_cell(cell2)
S = STDP_connection(N, weight = 0.1)
T1 = trigger_pattern_module(N, (S[0], S[1]), depth = 3, direction = "+")
T2 = trigger_pattern_module(N, (S[0], S[1]), depth = 3, direction = "-")
N.cell2cell_connect(cell1, T1[0])
N.cell2cell_connect(cell2, T2[0])
print len(N.cells), len(N.connections)
temp1, temp2 = N.cells[4:13], N.cells[13:22]
temp1.reverse()
temp2.reverse()
N.cells[4:13] = temp1
N.cells[13:22] = temp2

# simulation
U = {
	0: np.array([[1],[0]]), # tic
	11: np.array([[0],[1]]) # tic
	}

H = N.simulate(U, epoch = 23, STDP = [(0,1)], save = "on") # results in simulation.csv
H = H[2:, :] # remove inputs


# ************ #
# Raster plots #
# ************ #


cwd = os.getcwd()	# current working directory
file = "/figures/raster_state"
from numpy import genfromtxt

import matplotlib.pyplot as plt
import matplotlib
from matplotlib import gridspec
from matplotlib.ticker import MultipleLocator
matplotlib.rcParams['font.size'] = 10.0


# FIRST PLOT #
fig = plt.figure()
fig.subplots_adjust(hspace = 0) # no space between 2 plots
gs = gridspec.GridSpec(2, 1, height_ratios = [0.6, 2]) 
ax1 = plt.subplot(gs[0])
#ax1 = plt.subplot(2, 1, 1)
plt.setp( ax1.get_xticklabels(), visible = False) # turn off visibility of x axis

w_values = genfromtxt("simulation.csv", delimiter = ",")
w_values = list(w_values)#[:-1]
# the values need a slight offset to work
w_values.insert(0, 0.1) # add 0 as first element

#plt.xlabel("time steps", size = 12)
plt.ylabel("$w_s(t)$", size = 12)
xlabels = ["$0$", "$10$", "$20$", "$30$", "$40$", "$50$", "$60$", "$70$", "$80$"]
ylabels = ["$0.0$", "$0.1$", "$0.2$", "$0.3$", "$0.4$", "$0.5$"]
ticks_x = np.arange(0, H.shape[1], step = 1)
plt.xticks(ticks_x, xlabels)
ticks_y = np.arange(0, 0.51, step = 0.1)
plt.yticks(ticks_y, ylabels)

plt.plot(list(range(H.shape[1]+2)), w_values, "-", linewidth = 2, color = "red")
plt.axis([0, H.shape[1], 0, 0.5])
# Set minor grid spacing for x axis
spacing1 = 2
locator1 = MultipleLocator(spacing1)
ax1.xaxis.set_minor_locator(locator1)
# Customize the major grid
ax1.grid(which='major', linestyle='-', linewidth=0.5, color='black', alpha = 0.2)
# Customize the minor grid
ax1.grid(which='minor', linestyle=':', linewidth=0.5, color='black', alpha = 0.2)

ax1.axvline(11, color='black', lw=1.5) # vertical line


# SECOND PLOT #
ax2 = plt.subplot(gs[1], sharex = ax1)
#ax2 = plt.subplot(2, 1, 2, sharex = ax1) # share x axis with previous plot

# we reformat H so that it contains the spiking times of H
Hbis = np.empty((H.shape[0],H.shape[1])) # array of 0's
for row in range(H.shape[0]):
	temp = np.where(H[row] >= 1.0)[0]
	Hbis[row] = np.append(temp, [-10]*(H.shape[1] - len(temp)))

colors1 = np.array([[0, 0, 1], # blue
					[0, 0, 1], # blue
					[1, 0, 0],
					[1, 0, 0],
					[1, 0, 0],
					[1, 0, 0],
					[1, 0, 0],
					[1, 0, 0],
					[1, 0, 0],
					[1, 0, 0],
					[1, 0, 0],
					[1, 0, 0],
					[1, 0, 0],
					[1, 0, 0],
					[1, 0, 0],
					[1, 0, 0],
					[1, 0, 0],
					[1, 0, 0],
					[1, 0, 0],
					[1, 0, 0]
					])

lineoffsets = 1
linelengths = 0.5	# height of the event
linewidths = 3		# width of the event

# create a horizontal plot
plt.eventplot(Hbis, colors = colors1, lineoffsets = lineoffsets, linewidths = linewidths, linelengths = linelengths)
plt.axis([0, H.shape[1], -1, H.shape[0]], "tight") # axes xmin, xmax, ymin, ymax
plt.xlabel("time steps", size = 12)
plt.ylabel("cells", size = 12)
xlabels = ["$0$", "$1$", "$2$", "$3$", "$4$", "$5$", "$6$",
			"$7$", "$8$", "$9$", "$10$", "$11$", "$12$", "$13$",
			"$14$", "$15$", "$16$", "$17$", "$18$", "$19$", "$20$",
			"$21$", "$22$", "$23$", "$24$"
			]
ylabels = ["$pres_S$", "$post_s$",
			"$c_9$", "$c_8$", "$c_7$",
			"$c_6$", "$c_5$", "$c_4$",
			"$c_3$", "$c_2$", "$c_1$",
			r"$\bar c_9$", r"$\bar c_8$", r"$\bar c_7$",
			r"$\bar c_6$", r"$\bar c_5$", r"$\bar c_4$",
			r"$\bar c_3$", r"$\bar c_2$", r"$\bar c_1$"
			]
ticks_x = np.arange(0, H.shape[1], step = 1)
plt.xticks(ticks_x, xlabels)
ticks_y = np.arange(0, H.shape[0], step = 1)
plt.yticks(ticks_y, ylabels)

# Set minor grid spacing for x axis
spacing1 = 2
locator1 = MultipleLocator(spacing1)
ax2.xaxis.set_minor_locator(locator1)
# Customize the major grid
ax2.grid(which='major', linestyle='-', linewidth=0.5, color='black', alpha = 0.2)
# Customize the minor grid
ax2.grid(which='minor', linestyle=':', linewidth=0.5, color='black', alpha = 0.2)

ax2.axvline(11, color='black', lw=1.5) # vertical line

# Plot and save
#plt.show()
plt.savefig(cwd + file + ".pdf")
