# Supplementary material for: Turing complete neural computation based on synaptic plasticity
Source: PLoS One. 2019 Oct 16;14(10):e0223451. doi: 10.1371/journal.pone.0223451 (PMC6795493; doi:10.1371/journal.pone.0223451)
Supplement: S1 Files — All python scripts generating the results of the paper are provided in an attached zip folder files.zip. The description of the different files is given in Read_me.txt. (ZIP) [file pone.0223451.s001.zip › synaptic_computation/detection_module.py]

#! /opt/local/bin/python2.7
# -*- coding: utf-8 -*-

# ********************************************************* #
# NOTE:														#
# We test the counter module of Figure Counter_module.pdf	#
# The counter value is stored in a synaptic weight			#
# and is modified according to a classical Hebbian rule.	#
# ********************************************************* #

#from os import sys
import os, sys
sys.path.insert(0, "./z_program_core")
from RNN_simulator import *
from network_sc import *
from aut2net import *


# detection module
v, k = 0.3, 2
A = np.array([ 	[0, 1-v, 1+v, 0, 0, 0, 0, 0],
				[0, 0, 0, 1./(k+2), 0, 0, 0, 0],
				[0, 0, 0, 1./(k+2), 0, 0, 0, 0],
				[0, 0, 0, 0, 0, 0, 0, 0],
				[0, 0, 0, 0, 0, 0, 0, 0],
				[0, v, -v, 0, 0, 0, 0, 0],
				[0, 0, 0, 1./(k+2), 0, 0, 0, 0],
				[0, 0, 0, 1./(k+2), 0, 0, 0, 0]
				])
B1 = np.array([	[1, 0, 0, 0, 0, 1, 0, 0], # to c1 and post no. 1
				[0, -1, 0, 0, 0, 0, 0, 0], # to c2
				[0, 0, -1, 0, 0, 0, 0, 0], # to c3
				[0, 0, 0, 0, 0, 0, 1, 0], # to first cells
				[0, 0, 0, 0, 0, 0, 0, 1] # to last cell
			])
B2 = np.zeros([8, 5])
C = np.zeros([8, 1])
X = np.zeros([8, 1])
U = {0: np.array([[1], [0], [0], [0], [0]]), # case 1 
	1: np.array([[0], [0], [0], [1], [1]]), 
	5: np.array([[1], [0], [0], [0], [0]]), # case 2  
	6: np.array([[0], [0], [0], [1], [0]]),
	10: np.array([[1], [0], [0], [0], [0]]), # case 3 
	11: np.array([[0], [0], [1], [1], [1]]),
	15: np.array([[1], [0], [0], [0], [0]]), # case 4
	16: np.array([[0], [1], [0], [1], [1]])
	}

H = simulation(A, B1, B2, C, X, U, epoch = 20)
print H
#quit()


# *********** #
# Raster plot #
# *********** #


cwd = os.getcwd()	# current working directory
file = "/figures/raster_detection"
from numpy import genfromtxt

import matplotlib.pyplot as plt
import matplotlib
from matplotlib import gridspec
from matplotlib.ticker import MultipleLocator
matplotlib.rcParams['font.size'] = 12.0
plt.figure(figsize = (8,3))
ax = plt.gca() #you first need to get the axis handle
ax.set_aspect(0.5) 


# we reformat H so that it contains the spiking times of H
Hbis = np.empty((H.shape[0],H.shape[1])) # array of 0's
for row in range(H.shape[0]):
	temp = np.where(H[row] >= 1.0)[0]
	Hbis[row] = np.append(temp, [-10]*(H.shape[1] - len(temp)))
Hbis = Hbis[5:, :] # remove 2 inputs

colors1 = np.array([
					[1, 0, 0],
					[1, 0, 0],
					[1, 0, 0],
					[1, 0, 0],
					[0, 0, 1],
					[0, 0, 1],
					[0, 0, 0],
					[0, 0, 0]
					])

lineoffsets = 1
linelengths = 0.5	# height of the event
#linewidths = 3		# width of the event
linewidths = [3] * colors1.shape[0]
linewidths[3] = 5 # larger event for detection cell

# create a horizontal plot
plt.eventplot(Hbis, colors = colors1, lineoffsets = lineoffsets, linewidths = linewidths, linelengths = linelengths)
plt.axis([0, Hbis.shape[1], -1, Hbis.shape[0]], "tight") # axes xmin, xmax, ymin, ymax
plt.xlabel("time steps", size = 14)
plt.ylabel("cells", size = 14)
xlabels = ["$0$", "$1$", "$2$", "$3$", "$4$", "$5$", "$6$", "$7$", "$8$", "$9$", 
		   "$10$", "$11$", "$12$", "$13$", "$14$", "$15$", "$16$", "$17$", "$18$"]
ylabels = [	"$c_1$", "$c_2$", "$c_3$", "$c_4$",
			"$pre_s$", "$post_s$",
			"$ext_1$", "$ext_2$", "$ext_3$", "$ext_4$", "$ext_5$", "$ext_6$"
			]
ticks_x = np.arange(0, Hbis.shape[1], step = 1)
plt.xticks(ticks_x, xlabels)
ticks_y = np.arange(0, Hbis.shape[0], step = 1)
plt.yticks(ticks_y, ylabels)

# Set minor grid spacing for x axis
spacing1 = 2
locator1 = MultipleLocator(spacing1)
#plt.xaxis.set_minor_locator(locator1)
# Customize the major grid
plt.grid(which='major', linestyle='-', linewidth=0.5, color='black', alpha = 0.2)
# Customize the minor grid
plt.grid(which='minor', linestyle=':', linewidth=0, color='black', alpha = 0.2)

plt.axvline(4.5, color='black', lw=1.5)
plt.axvline(9.5, color='black', lw=1.5)
plt.axvline(14.5, color='black', lw=1.5)

# Plot and save
#plt.show()
plt.text(1.5, 9, "case 1", fontsize = 12)
plt.text(6, 9, "case 2", fontsize = 12)
plt.text(11, 9, "case 3", fontsize = 12)
plt.text(16, 9, "case 4", fontsize = 12)
plt.savefig(cwd + file + ".pdf")
