# Supplementary material for: Turing complete neural computation based on synaptic plasticity
Source: PLoS One. 2019 Oct 16;14(10):e0223451. doi: 10.1371/journal.pone.0223451 (PMC6795493; doi:10.1371/journal.pone.0223451)
Supplement: S1 Files — All python scripts generating the results of the paper are provided in an attached zip folder files.zip. The description of the different files is given in Read_me.txt. (ZIP) [file pone.0223451.s001.zip › synaptic_computation/test1.py]

#! /opt/local/bin/python2.7
# -*- coding: utf-8 -*-


# importing from subfolder 
from os import sys
sys.path.insert(0, "./z_program_core")
from network_sc import *
from RNN_simulator import *
from aut2net import *


# **************************** #
# Input Encoder/Decoder Module #
# **************************** #
# cf. in_encoder_module.graffle

# *** PART 1 *** #
# testing the module: direct implementation

# A = np.array([
# 			[0.25, 1., 0, 0, 0, 0, 0, 0, 0, 0, 0, 0, 0, 0, 0, 0, 0, 0, 0, 0, 0, 0],
# 			[0, 0, 1., 0, 0, 0, 0, 0, 0, 0, 0, 0, 0, 0, 0, 0, 0, 0, 0, 0, 0, 0],
# 			[0, 0, 0, 0, 0, 0, 4., 1., 4., 0, 0, 0, 0, 0, 0, 0, 0, 0, 0, 0, 0, 0],
# 			[0, 0, -1., 0, 0, 0, 0, 0, 0, 0, 0, 0, 0, 0, 0, 0, 0, 0, 0, 0, 0, 0],
# 			[0, 0, 0, 1., 0, 0, 0, 0, 0, 0, 0, 0, 0, 0, 0, 0, 0, 0, 0, 0, 0, 0],
# 			[0, 0, 0, 0, 1., 0, 0, 0, 0, 0, 0, 0, 0, 0, 0, 0, 0, 0, 0, 0, 0, 0],
# 			[0, 0, -2., 0, 0, 0, 0, 0, 0, -1., 1., 0, 0, 0, 0, 0, 0, 0, 0, 0, 0, 0],
# 			[0, 0, 4., 0, 0, 0, 0, 0, 0, 0, 0, 0, 0, 0, 0, 0, 0, 0, 0, 0, 0, 0],
# 			[0, 0, 0, 0, 0, 0, 0, 0, 0, 0.5, 0, 0, 1., 0, 0, 0, 0, 0, 0, 0, 0, 0],
# 			[0, 0, 0, 0, 0, 0, 0, 0, 0, 0, 0, 0.25, 0, 0, 0, 0, 0, 0, 0, 0, 0, 0],
# 			[0, 0, 0, 0, 0, 0, 0, 0, 0, 0, 0, 0.75, 0, 0, 0, 0, 0, 0, 0, 0, 0, 0],
# 			[0, 0, 0, 0, 0, 0, 0, 0, 0, 0, 0, 0, 1., 1., 0, 0, 0, 0, 0, 0, 0, 0],
# 			[0, 0, 0, 0, 0, 0, 0, 0, 0, 0, 0, 0.25, 0, 0, -4., 0, 0, 0, 0, 0, 0, 0],
# 			[0, 0, 0, 0, 0, 0, 0, 0, 0, 0, 0, 0, 0, 0, 1., 1., 0, 0, 0, 0, 0, 0],
# 			[0, 0, 0, 0, 0, 0, 0, 0, 0, 0, 0, 0, 0, 1., 0, 1., 0, 0, 0, 0, 0, 0],
# 			[0, 0, 0, 0, 0, 0, 0, 0, 0, 0, 0, 0, 0, 0, 0, 0, 0, 0, 4., 1., 1., 0],
# 			[0, 0, 0, 0, 0, 0, 0, 0, 0, 0, 0, 0, 0, -1., -1., 0, 0, 1., 3., 1., 0, 0],
# 			[0, 0, 0, 0, 0, 0, 0, 0, 0, 0, 0, 0, 0, -1., 0, 0, 0, 0, 0, 0, 1., 0],
# 			[0, 0, 0, 0, 0, 0, 0, 0, 0, 0, 0, 0, 0, -2., 0, 0, 0, 0, 0, 0, -1., 1.],
# 			[0, 0, 0, 0, 0, 0, 0, 0, 0, 0, 0, 0, 0, 4., 0, 0, 0, 0, 0, 0, 0, 0],
# 			[0, 0, 0, 0, 0, 0, 0, 0, 0, 0, 0, 0, 0, 0, 0, 0, 0, 0, 0, 0, 0, 0],
# 			[0, 0, 0, 0, 0, 0, 0, 0, 0, 0, 0, 0, 0, 0, 0, 0, 0, 0, 0, 0, 0, 0]
# 			])
# 
# B1 = np.array([
# 			[0.25, -1., 0, 0, 0, -1, 0, 0, 0, 0, 0, 0, 0, 0, 0, 0, 0, 0, 0, 0, 0, 0],
# 			[0.75, -1., 0, 0, 0, -1, 0, 0, 0, 0, 0, 0, 0, 0, 0, 0, 0, 0, 0, 0, 0, 0],
# 			[-1., 0, 0, 0, 0, 0, 0, 0, 0, 0, 0, 0, 0, 0, 0, 0, 1., 0, 0, 0, 0, 0]
# 			])
# 
# 
# B2 = np.zeros((A.shape[0],B1.shape[0]))
# 
# C = np.zeros((A.shape[0],1))
# C[5] = [1.]
# C[6] = [-2.]
# C[9] = [0.5]
# C[12] = [-1.]
# C[18] = [-5.]
# C[19] = [-1.]
# #
# C[20] = [-0.25]
# X = np.zeros((A.shape[0], 1))
# 
# U = {
# 	0: np.array([[1], [0], [0]]), # input 0
# 	1: np.array([[1], [0], [0]]), # input 0
# 	2: np.array([[0], [1], [0]]), # input 1
# 	3: np.array([[0], [1], [0]]), # input 1
# 	4: np.array([[1], [0], [0]]), # input 0
# 	5: np.array([[0], [1], [0]]), # input 1
# 	6: np.array([[0], [0], [1]]), # end of input
# 	30: np.array([[0], [0], [1]]), # pop
# 	40: np.array([[0], [0], [1]]), # pop
# 	50: np.array([[0], [0], [1]]), # pop
# 	60: np.array([[0], [0], [1]]), # pop ##
# 	70: np.array([[0], [0], [1]]), # pop
# 	80: np.array([[0], [0], [1]]), # pop
# 	90: np.array([[0], [0], [1]]), # pop
# 	100: np.array([[0], [0], [1]]), # pop
# 	}
# 
# # testing the module
# S = simulation(A, B1, B2, C, X, U, epoch = 120, STDP_connections = "off", analog = [0,1,2,6,7,11,12,13,14,15,18,19])
# for i in range(S.shape[0]-3):
# 	print "c"+str(i+1), "\t", S[i+3,:]
# 
# # control
# print "\ntic"
# for x in S[2,:]:
# 	print x,
# print "\noutput c21"
# for x in S[20+3,:]:
# 	print x,
# print "\noutput c22"
# for y in S[21+3,:]:
# 	print y,
# 
# 
# quit()


# *** PART 2 *** #
# testing the module: once implemented as a function input_encoder_module(N)

U = {
	0: np.array([[1], [0], [0], [0]]), # input 0
	1: np.array([[1], [0], [0], [0]]), # input 0
	2: np.array([[0], [1], [0], [0]]), # input 1
	3: np.array([[0], [1], [0], [0]]), # input 1
	4: np.array([[1], [0], [0], [0]]), # input 0
	5: np.array([[0], [1], [0], [0]]), # input 1
	6: np.array([[0], [0], [1], [0]]), # end of input
	30: np.array([[0], [0], [0], [1]]), # tic
	40: np.array([[0], [0], [0], [1]]), # tic
	50: np.array([[0], [0], [0], [1]]), # tic
	60: np.array([[0], [0], [0], [1]]), # tic ##
	70: np.array([[0], [0], [0], [1]]), # tic
	80: np.array([[0], [0], [0], [1]]), # tic
	90: np.array([[0], [0], [0], [1]]), # tic
	100: np.array([[0], [0], [0], [1]]), # tic
	110: np.array([[0], [0], [0], [1]]), # tic
	}

N = Network()
l = input_encoder_module(N) # function that builds the module
for e in N.connections:
	print e[0][0], e[0][1], e[1]


i = 0
for c in N.cells:
	print "index", i, "\t", c.name, "\t", c.type
	i += 1

#for c in N.cells:
#	if c.type == "analog":
#		print N.cells.index(c) - 4

S = N.simulate(U, epoch = 130, analog = [1,2,3,7,8,12,13,14,15,16,19,20])
for i in range(S.shape[0]-5):
	print "c"+str(i+1), "\t", S[i+5,:]
print "\nc16"
for x in S[15+5,:]:
	print x,
print "\noutput 0"
for x in S[20+5,:]:
	print x,
print "\noutput 1"
for y in S[21+5,:]:
	print y,


quit()


# **************** #
# Detection Module #
# **************** #


# we build the little circuit that implements a "detection response"

l = 0.3
s = 0.3

A = np.array([
				[0, 1-l, 1+l, 0, 0, 0],
				[0, 0, 0, 0.5, 0, 0],
				[0, 0, 0, 0.5, 0, 0],
				[0, 0, 0, 0, 0, 0],
				[0, s, 0, 0, 0, 0],
				[0, 0, -s, 0, 0, 0]
				])

B1 = np.array([
				[1, 0, 0, 0, 0, 0],
				[0, 0, 0, 0, 1, 0],
				[0, 0, 0, 0, 0, 1]
				])

B2 = np.zeros((A.shape[0],B1.shape[0]))

C = np.zeros((A.shape[0],1))

X = np.zeros((A.shape[0], 1))

U = {0: np.array([[1], [1], [1]])}

#simulation(A, B1, B2, C, X, U, epoch = 10, STDP_connections = "off")


# ********************** #
# Trigger Pattern Module #
# ********************** #


k = 4
wji = 0.3

A = np.zeros((3*k+2, 3*k+2))
for i in range(A.shape[0]/3):
	# pattern 10
	A[3*i][A.shape[0] - 2] = 2
	A[3*i][A.shape[0] - 1] = -2
	# pattern 01
	A[3*i + 1][A.shape[0] - 2] = -2
	A[3*i + 1][A.shape[0] - 1] = 2
	# vertical connections (+1)
	A[3*i][3*i + 1] = 1
	A[3*i + 1][3*i + 2] = 1
	if i+1 < A.shape[0]/3:
		A[3*i + 2][3*(i+1)] = 1
A[A.shape[0] - 2][A.shape[0] - 1] = wji

B1 = np.zeros((1, A.shape[0]))
B1[0][0] = 1

B2 = np.zeros((A.shape[0],B1.shape[0]))

C = np.zeros((A.shape[0],1))

X = np.zeros((A.shape[0], 1))

U = {0: np.array([[1]])}

#simulation(A, B1, B2, C, X, U, epoch = 20, STDP_connections = [(A.shape[0]-2, A.shape[0]-1)])


# ******************************************** #
# Construction of whole network and simulation #
# ******************************************** #


# NETWORK
N = Network()


# INPUT CELLS AND THEIR DELAYS
def input_module(network = N, nb = 2):
	"""
	Creation of input cells and their delay cells (1 delay for each input)
	N:	network
	nb:	number of inputs
	Return list of input cells and delay cells
	Note: input cells always need to be provided first in the network
	"""
	cells_list = []
	for i in range(nb):
		u = Cell(name = "input_"+str(i))
		cells_list.append(u)
		N.add_cell(u)
	for i in range(nb):
		d = Cell(name = "delay_"+str(i))
		cells_list.append(d)
		N.add_cell(d)
	for i in range(nb):
		N.cell2cell_connect(cells_list[i], cells_list[i + nb], weight = 1)
	return cells_list

inputs = input_module(network = N, nb = 2)


# STDP CONNECTION
def STDP_connection(network = N, weight = 0.1):
	"""
	Creation of the presynaptic and postsynaptic neurons and their connection
	Note that the postsynaptic uses a sigmoid function
	N:		network
	weight:	initial weight of the connection
	Return tuple of presynaptic and postynaptic cells
	"""
	pre = Cell(name = "presynaptic")
	post = Cell(activation_function = "sigma", name = "postsynaptic")
	N.add_cell(pre)
	N.add_cell(post)
	N.cell2cell_connect(pre, post, weight = weight)
	return (pre, post)

pre, post = STDP_connection(network = N, weight = 0.1)
# Here, we assume that the signal associated to state q0 is 0.1
# hence, we must adapt STDP rule of RNN_simulator.py such that min_value = 0.1


# TRIGGER PATTERN MODULE
def trigger_pattern_module(network = N, cells = (pre, post), depth = 3, direction = ""):
	"""
	Creation of the trigger pattern module (4 cells)
	N:			network
	(pre, post):	the presynaptic and postynaptic cells receiving spiking pattern to be generated
	depth:		depth of the module, i.e., number of patterns to be triggered
	direction:	if "+", then the module triggers patterns (10,01) that will increase the synaptic connection via STDP
				if "-", then the module triggers patterns (01,10) that will decrease the synaptic connection via STDP
	Return list of cells of the module (in their order of creation)
	"""
	if direction == "+":
		d = [2,-2]
	elif direction == "-":
		d = [-2,2]
	cells_list = []
	for i in range(3*depth):
		c = Cell(name = "tp_module_" + str(i))
		cells_list.append(c)
		N.add_cell(c)
	# connections
	for i in range(depth):
		# pattern 10
		N.cell2cell_connect(cells_list[3*i], pre, weight = d[0])
		N.cell2cell_connect(cells_list[3*i], post, weight = d[1])
		# pattern 01
		N.cell2cell_connect(cells_list[3*i + 1], pre, weight = d[1])
		N.cell2cell_connect(cells_list[3*i + 1], post, weight = d[0])
		# pattern 00
		N.cell2cell_connect(cells_list[3*i + 2], pre, weight = -2)
		N.cell2cell_connect(cells_list[3*i + 2], post, weight = -2)
		# vertical connections (+1)
		N.cell2cell_connect(cells_list[3*i], cells_list[3*i + 1], weight = +1)
		N.cell2cell_connect(cells_list[3*i + 1], cells_list[3*i + 2], weight = +1)
		if i + 1 < depth:
			N.cell2cell_connect(cells_list[3*i + 2], cells_list[3*(i + 1)], weight = +1)
	return cells_list

tp_module1 = trigger_pattern_module(network = N, cells = (pre, post), depth = 1, direction = "+")
tp_module2 = trigger_pattern_module(network = N, cells = (pre, post), depth = 2, direction = "-")


# SIGNAL RESPONSE MODULE
def signal_response_module(network = N, signal = 0.1):
	"""
	Creation of a signal response module
	N:		network
	signal:	intesity of the signal to be detected
	Return list of cells of the module (in their order of creation)
	"""
	cells_list = []
	for i in range(4):
		c = Cell(name = "sr_module_" + str(i))
		cells_list.append(c)
		N.add_cell(c)
	N.cell2cell_connect(cells_list[0], cells_list[1], weight = 1 - signal)
	N.cell2cell_connect(cells_list[0], cells_list[2], weight = 1 + signal)
	N.cell2cell_connect(cells_list[1], cells_list[3], weight = 0.5)
	N.cell2cell_connect(cells_list[2], cells_list[3], weight = 0.5)
	return cells_list

# creation of 6 modules
sr_module_in0_q0 = signal_response_module(network = N, signal = 0.1)
sr_module_in1_q0 = signal_response_module(network = N, signal = 0.1)
sr_module_in0_q1 = signal_response_module(network = N, signal = 0.2)
sr_module_in1_q1 = signal_response_module(network = N, signal = 0.2)
sr_module_in0_q2 = signal_response_module(network = N, signal = 0.3)
sr_module_in1_q2 = signal_response_module(network = N, signal = 0.3)


# CONNECTIONS
# inputs to presynaptic cell connections
N.cell2cell_connect(inputs[0], pre, weight = 1) # input 0 to pre
N.cell2cell_connect(inputs[1], pre, weight = 1) # input 1 to pre

# delay inputs to signal response modules connections
N.cell2cell_connect(inputs[2], sr_module_in0_q0[0], weight = 1) # delay 0 to sr_module_in0_q0
N.cell2cell_connect(inputs[3], sr_module_in1_q0[0], weight = 1)	# delay 1 to sr_module_in1_q0
#
N.cell2cell_connect(inputs[2], sr_module_in0_q1[0], weight = 1)	# delay 0 to sr_module_in0_q1
N.cell2cell_connect(inputs[3], sr_module_in1_q1[0], weight = 1)	# delay 1 to sr_module_in1_q1
#
N.cell2cell_connect(inputs[2], sr_module_in0_q2[0], weight = 1) # delay 0 to sr_module_in0_q2
N.cell2cell_connect(inputs[3], sr_module_in1_q2[0], weight = 1)	# delay 1 to sr_module_in1_q2

# signal response modules to trigger pattern modules connections
N.cell2cell_connect(sr_module_in1_q0[-1], tp_module1[0], weight = 1)	# sr_module_in1_q0 to tp_module1
N.cell2cell_connect(sr_module_in1_q1[-1], tp_module1[0], weight = 1)	# sr_module_in1_q1 to tp_module1
N.cell2cell_connect(sr_module_in0_q2[-1], tp_module2[3], weight = 1)	# sr_module_in0_q2 to middle of tp_module2
N.cell2cell_connect(sr_module_in1_q2[-1], tp_module2[0], weight = 1)	# sr_module_in1_q2 to tp_module2

# postsynaptic cell to signal response modules connections
N.cell2cell_connect(post, sr_module_in0_q0[1], weight = 1)	# post to sr_module_in0_q0
N.cell2cell_connect(post, sr_module_in0_q0[2], weight = -1)	# post to sr_module_in0_q0
#
N.cell2cell_connect(post, sr_module_in1_q0[1], weight = 1)	# post to sr_module_in1_q0
N.cell2cell_connect(post, sr_module_in1_q0[2], weight = -1)	# post to sr_module_in1_q0
#
N.cell2cell_connect(post, sr_module_in0_q1[1], weight = 1)	# post to sr_module_in0_q1
N.cell2cell_connect(post, sr_module_in0_q1[2], weight = -1)	# post to sr_module_in0_q1
#
N.cell2cell_connect(post, sr_module_in1_q1[1], weight = 1)	# post to sr_module_in1_q1
N.cell2cell_connect(post, sr_module_in1_q1[2], weight = -1)	# post to sr_module_in1_q1
#
N.cell2cell_connect(post, sr_module_in0_q2[1], weight = 1)	# post to sr_module_in0_q2
N.cell2cell_connect(post, sr_module_in0_q2[2], weight = -1)	# post to sr_module_in0_q2
#
N.cell2cell_connect(post, sr_module_in1_q2[1], weight = 1)	# post to sr_module_in1_q2
N.cell2cell_connect(post, sr_module_in1_q2[2], weight = -1)	# post to sr_module_in1_q2


# input pattern
# provide sufficiently many time between successive inputs
U = {0: np.array([[1], [0]]),	# input 0
	15: np.array([[0], [1]]),	# input 1
	30: np.array([[1], [0]]),	# input 0
	45: np.array([[0], [1]]),	# input 1
	60: np.array([[1], [0]]),	# input 0
	75: np.array([[0], [1]]),	# input 1
	120: np.array([[0], [1]])	# input 1
	}
#print N.matrix()

# S = N.simulate(U, epoch = 140, STDP = [(2,3)])

# print S[4:6] # pre- and post-synaptic cells

# everything seems to work well...


# Another small example
np.set_printoptions(suppress=True) #prevent numpy exponential notation

A = np.array([
			[0, 0, 1],
			[0.5, 0, 0],
			[0, -1, 0.25]
			])

B1 = np.array([
			[1, 0, 0],
			[0, 1, 0]
			])

B2 = np.zeros((A.shape[0],B1.shape[0]))

C = np.array([
			[-0.5],
			[0],
			[0]
			])

X = np.zeros((A.shape[0], 1))

U = {	0: np.array([[1], [1]]),
		1: np.array([[1], [0]]),
		2: np.array([[0], [1]]),
#		2: np.array([[1], [1]]),
#		3: np.array([[0], [0]])
	}

#S = simulation(A, B1, B2, C, X, U, epoch = 10, STDP_connections = [(2,2)], STDP2_connections = "off")
#print S
