# Supplementary material for: Turing complete neural computation based on synaptic plasticity
Source: PLoS One. 2019 Oct 16;14(10):e0223451. doi: 10.1371/journal.pone.0223451 (PMC6795493; doi:10.1371/journal.pone.0223451)
Supplement: S1 Files — All python scripts generating the results of the paper are provided in an attached zip folder files.zip. The description of the different files is given in Read_me.txt. (ZIP) [file pone.0223451.s001.zip › synaptic_computation/STDP.R]

library(ggplot2)


aij_t <- 0
aij_tt <- 0
xi_t <- 0
xj_t <- 1
xi_tt <- 1
xj_tt <- 0
aij_tt <- aij_t + ( 3/4*(xi_tt * xj_t - xi_t * xj_tt) - 1/4*abs(xi_tt * xj_t - xi_t * xj_tt) ) * (1 - aij_t)
aij_tt


n <- 0:12
series1 <- n*0.1 + 0.1
series1 <- pmin(series1, 1)
series2 <- 1-1/(2^n)
type <- c(rep("STDP 1", length(series1)), rep("STDP 2", length(series2)))
series = c(series1, series2)
series

df <- data.frame(indices = n, values = series, stdp = type)

ggplot(df, aes(x = indices, y = values, colour = type)) +
  geom_line(lwd = 1) +
  geom_point(size = 3) +
  scale_x_continuous(breaks = seq(0, length(n), 1)) +
  scale_y_continuous(breaks = seq(0, 1, 0.1)) +
  xlab("indices") +
  ylab("synaptic values") +
  labs(colour = "STDP rules") +
  theme(text = element_text(size=14), legend.position = c(0.92, 0.11))

ggsave("figures/STDP.pdf", width = 8, height = 4)
# change scale
# save plot
