# Supplementary material for: Turing complete neural computation based on synaptic plasticity
Source: PLoS One. 2019 Oct 16;14(10):e0223451. doi: 10.1371/journal.pone.0223451 (PMC6795493; doi:10.1371/journal.pone.0223451)
Supplement: S1 Files — All python scripts generating the results of the paper are provided in an attached zip folder files.zip. The description of the different files is given in Read_me.txt. (ZIP) [file pone.0223451.s001.zip › synaptic_computation/test2.py]

#! /opt/local/bin/python2.7
# -*- coding: utf-8 -*-


# importing from subfolder 
from os import sys
sys.path.insert(0, "./z_program_core")
from network_sc import *
from RNN_simulator import *
from aut2net import *


# ***************** #
# *** EXAMPLE 1 *** #
# ***************** #

# We test the counter module

# N = Network()
# # input module
# I = input_module(N, nb_inputs = 2, nb_delays = 3)
# # STDP connection
# (pre, post) = STDP_connection(N, weight = 0.1)
# # counter module
# C = counter_module(N)
# N.cell2cell_connect(C[1][3], C[1][4], weight = 0.5)
# 
# SR = signal_response_module(N, signal = 0.1, auxiliary_weights = 1./3)
# 
# # connections
# # - inputs to presynaptic cell
# N.cell2cell_connect(I[4], pre, weight = 1) # input 0 delay 2 to pre
# N.cell2cell_connect(I[5], pre, weight = 1) # input 1 delay 2 to pre
# 
# # - delay inputs to signal response modules
# N.cell2cell_connect(I[6], SR[0], weight = 1) # input 0 delay 3 to sr_module
# N.cell2cell_connect(I[7], SR[0], weight = 1) # input 0 delay 3 to sr_module
# 
# # - postsynaptic cell to signal response modules
# N.cell2cell_connect(post, SR[1], weight = 1)
# N.cell2cell_connect(post, SR[2], weight = -1)
# 
# # input to counter module
# N.cell2cell_connect(I[0], C[1][2], weight = 1.0) # input 0 to test cell
# N.cell2cell_connect(I[1], C[1][2], weight = 1.0) # input 1 to test cell
# 
# # counter module to signal response module
# # [1][5]: eq_response to sr_module ()
# # [1][6]: neq_response to sr_module ()
# N.cell2cell_connect(C[1][6], SR[3], weight = 1./3) # eq_response to sr_module
# 
# 
# 
# for c in N.cells:
# 	print c.name
# #for e in N.connections:
# #	print e[0][0].name, "\t", e[0][1].name, "\t\t", e[1]
# 
# 
# # U = {0: np.array([[1], [0], [0]]), # push
# # 	5: np.array([[1], [0], [0]]), # push
# # 	10: np.array([[1], [0], [0]]), # push
# # 	15: np.array([[0], [0], [1]]), # test
# # 	20: np.array([[0], [1], [0]]), # pop
# # 	25: np.array([[0], [0], [1]]), # test	
# # 	30: np.array([[0], [1], [0]]), # pop
# # 	35: np.array([[0], [1], [0]]), # pop
# # 	40: np.array([[0], [0], [1]]), # test
# # 	45: np.array([[0], [0], [1]]), # test
# # 	}
# 
# 
# U = {0: np.array([[1], [0]]), # 0
# 	10: np.array([[0], [1]]), # 1
# 	20:	np.array([[1], [0]]), # 0
# 	30:	np.array([[0], [1]]), # 1
# 	40:	np.array([[0], [1]])  # 1
# 	}
# 
# # if we remove the two input cells:
# # (pre, post) is the (6,7) connection (STDP)
# # (pre_counter, post_counter) is the (11,12) connection (STDP2)
# S = N.simulate(U, epoch = 60, STDP = [(6, 7)], STDP2 = [(11,12)])
# # # we print the "=0" and "\neq0" cells (cells number 5 and 6 (if inputs are counted))
# print S[:,10:20]


# ***************** #
# *** EXAMPLE 2 *** #
# ***************** #

# minimal finite state automaton which accepts binary numbers that are divisible by 3
# 0, 1, 2 represent states q1, q2, q3, respectively.
# states q0 is initial and final
# A = [	((0,0), 0),
# 		((0,1), 1),
# 		((1,0), 2),
# 		((1,1), 0),
# 		((2,0), 1),
# 		((2,1), 2)
# 	]
# 
# # conversion from automaton to network
# N = aut2net(A)
# 
# # print connections
# #for e in N.connections:
# #	print e[0][0].name, "\t", e[0][1].name, "\t", e[1]
# 
# # input pattern
# # provide sufficiently many time between successive inputs
# U = {0: np.array([[0], [1]]),	# input 1
# 	15: np.array([[1], [0]]),	# input 0
# 	30: np.array([[0], [1]]),	# input 1
# 	45: np.array([[1], [0]]),	# input 0
# 	60: np.array([[0], [1]]),	# input 1
# #	75: np.array([[0], [1]]),	# input 1
# #	120: np.array([[0], [1]])	# input 1
# 	}
# 
# S = N.simulate(U, epoch = 90, STDP = [(2,3)])
# 
# print S[4:6] # pre- and post-synaptic cells


# ***************** #
# *** EXAMPLE 3 *** #
# ***************** #

# Finite state automaton which accepts {0^m 1^n: m, n > 0}
# 0, 1, 2, 3 represent states q1, q2, q3, q4, respectively.
# state q0 is initial
# state q2 is final
# A = [	((0,0), 1),
# 		((0,1), 3),
# 		((1,0), 1),
# 		((1,1), 2),
# 		((2,0), 3),
# 		((2,1), 2),
# 		((3,0), 3),
# 		((3,1), 3)
# 	]
# 
# # conversion from automaton to network
# N = aut2net(A)
# 
# # print connections
# for e in N.connections:
# 	print e[0][0].name, "\t", e[0][1].name, "\t", e[1]
# 
# # input pattern
# # provide sufficiently many time between successive inputs
# U = {0: np.array([[1], [0]]),	# input 0
# 	15: np.array([[1], [0]]),	# input 0
# 	30: np.array([[1], [0]]),	# input 0
# 	45: np.array([[0], [1]]),	# input 1
# 	60: np.array([[0], [1]]),	# input 1
# 	75: np.array([[0], [1]]),	# input 1
# 	90: np.array([[0], [1]]),	# input 1
# 	105: np.array([[1], [0]])	# input 0
# 	}
# 
# S = N.simulate(U, epoch = 120, STDP = [(2,3)])
# 
# print S[4:6] # pre- and post-synaptic cells


# *************************** #
# *** EXAMPLE 4 IMPORTANT *** #
# *************************** #


# One-counter automaton that accepts {0^n 1^n : n \geq 0}
# cf figure for automaton's description
# A = [	((0, 0, 0), (2, "pop")),
# 		((0, 1, 0), (1, "pop")),
# 		((1, 0, 0), (1, "pop")),
# 		((1, 0, 1), (1, "pop")),
# 		((1, 1, 0), (1, "pop")),
# 		((1, 1, 1), (1, "pop")),
# 		((2, 0, 0), (2, "push")),
# 		((2, 0, 1), (2, "push")),
# 		((2, 1, 0), (3, "pop")),
# 		((2, 1, 1), (4, "pop")),
# 		((3, 0, 0), (1, "pop")),
# 		((3, 0, 1), (1, "pop")),
# 		((3, 1, 0), (1, "pop")),
# 		((3, 1, 1), (1, "pop")),
# 		((4, 0, 0), (1, "pop")),
# 		((4, 0, 1), (1, "pop")),
# 		((4, 1, 0), (3, "pop")),
# 		((4, 1, 1), (4, "pop"))
# 		]
# 
# 
# # conversion from automaton to network
# N = aut_one_counter2net(A)
# 
# c = 0
# for x in N.cells:
# 	print "index", c, "\t", x.name
# 	c += 1
# print len(N.cells)
# 
# # 
# # # input pattern
# # # provide sufficiently many time between successive inputs
# U = {0: np.array([[1], [0]]),	# input 0
# 	15: np.array([[1], [0]]),	# input 0
# 	30: np.array([[1], [0]]),	# input 0
# 	45: np.array([[0], [1]]),	# input 1
# 	60: np.array([[0], [1]]),	# input 1
# 	75: np.array([[0], [1]]),	# input 1
# 	90: np.array([[0], [1]]),	# input 1
# #	105: np.array([[1], [0]])	# input 0
# 	}
# # 
# S = N.simulate(U, epoch = 160, STDP = [(6, 7)], STDP2 = [(11,12)])
# #print S[0:2, 30:45]	# inputs
# #print S[8:10, 30:45]	# presynaptic and postsynaptic cells
# #print S[15:17, 30:45]	# emptyness test cells
# #print S[70:78, 30:45]	# sr_modules
# 
# # I had to introduce an epsilon in the signal_response_module function of aut2net.py 
# # in order to fix the rounding problems (cf. note in the function __doc__).
# # Now, everything seems to work well.


# *************************** #
# *** EXAMPLE 5 IMPORTANT *** #
# *************************** #


# Two-counter automaton that accepts {0^n 1^n 0^n : n \geq 0}
# cf figure for automaton's description
# A = [	((0, 0, 0, 0), (2, "", "")),
# 		((0, 1, 0, 0), (1, "", "")),
# 		((1, 0, 0, 0), (1, "", "")),
# 		((1, 0, 0, 1), (1, "", "")),
# 		((1, 0, 1, 1), (1, "", "")),
# 		((1, 1, 0, 0), (1, "", "")),
# 		((1, 1, 0, 1), (1, "", "")),
# 		((1, 1, 1, 1), (1, "", "")),
# 		((2, 0, 0, 0), (2, "push", "push")),
# 		((2, 0, 1, 1), (2, "push", "push")),
# 		((2, 1, 0, 0), (3, "", "")),
# 		((2, 1, 1, 1), (5, "pop", "")),
# 		((3, 0, 0, 0), (4, "", "")),
# 		((3, 0, 0, 1), (3, "", "pop")),
# 		((3, 1, 0, 0), (1, "", "")),
# 		((3, 1, 0, 1), (1, "", "")),
# 		((4, 0, 0, 0), (1, "", "")),
# 		((4, 1, 0, 0), (1, "", "")),
# 		((5, 0, 0, 1), (1, "", "")),
# 		((5, 0, 1, 1), (1, "", "")),
# 		((5, 1, 0, 1), (3, "", "")),
# 		((5, 1, 1, 1), (5, "pop", ""))
# 		]
# 
# 
# # conversion from automaton to network
# N = aut_two_counter2net(A)
# 
# # 
# # # input pattern (0, 1 or epsilon)
# # # provide sufficiently many time between successive inputs
# U = {0: np.array([[1], [0], [0]]),	# input 0
# 	15: np.array([[1], [0], [0]]),	# input 0
# 	30: np.array([[1], [0], [0]]),	# input 0
# 	45: np.array([[0], [1], [0]]),	# input 1
# 	60: np.array([[0], [1], [0]]),	# input 1
# 	75: np.array([[0], [1], [0]]),	# input 1
# 	90: np.array([[1], [0], [0]]),	# input 0
# 	105: np.array([[1], [0], [0]]),	# input 0
# 	120: np.array([[1], [0], [0]]),	# input 0
# 	135: np.array([[1], [0], [0]])	# input 0
# 	}
# # with new indices
# # S = N.simulate(U, epoch = 150, STDP = [(9, 10)], STDP2 = [(14,15), (26,27)])
# 
# # I had to introduce an epsilon in the signal_response_module function of aut2net.py 
# # in order to fix the rounding problems (cf. note in the function __doc__).
# # Now, everything seems to work well.


# ******************************** #
# *** EXAMPLE 6 MOST IMPORTANT *** #
# ******************************** #


# *** NOTE *** #
# The example is adapted to the new network configuration
# that includes the input encoder module.
# In this case:
#	- inputs are given at every successive time steps
#	- end of input stream is signified by an activation of the "end" cell of the input encoder module
#	- then, the simulation of each computational step of the 2-counter automaton is triggered by an activation of the "tic" cell of the input encoder module
# 	- the input encoder module is constructed such that:
#		1. it test if an epsilon-transition is possible
#		2. if possible, it preforms it
#		3. if not, it pops the top element of the stack encoding of the input stream
#		4. and then performs the computational step associated with this input symbol
# *** END NOTE *** #

# Two-counter automaton that accepts {0^n 1^n 0^n : n \geq 0}
# cf figure for automaton's description
# A = [	((0, 0, 0, 0), (2, "", "")),
# 		((0, 1, 0, 0), (1, "", "")),
# 		((1, 0, 0, 0), (1, "", "")),
# 		((1, 0, 0, 1), (1, "", "")),
# 		((1, 0, 1, 1), (1, "", "")),
# 		((1, 1, 0, 0), (1, "", "")),
# 		((1, 1, 0, 1), (1, "", "")),
# 		((1, 1, 1, 1), (1, "", "")),
# 		((2, 0, 0, 0), (2, "push", "push")),
# 		((2, 0, 1, 1), (2, "push", "push")),
# 		((2, 1, 0, 0), (3, "", "")),
# 		((2, 1, 1, 1), (5, "pop", "")),
# 		((3, 0, 0, 0), (4, "", "")),
# 		((3, 0, 0, 1), (3, "", "pop")),
# 		((3, 1, 0, 0), (1, "", "")),
# 		((3, 1, 0, 1), (1, "", "")),
# 		((4, 0, 0, 0), (1, "", "")),
# 		((4, 1, 0, 0), (1, "", "")),
# 		((5, 0, 0, 1), (1, "", "")),
# 		((5, 0, 1, 1), (1, "", "")),
# 		((5, 1, 0, 1), (3, "", "")),
# 		((5, 1, 1, 1), (5, "pop", ""))
# 		]
# 
# 
# # conversion from automaton to network
# N = aut_two_counter2net(A)
# 
# 
# # # input pattern
# # # provide sufficiently many time between successive inputs
# U = {0: np.array([[1], [0], [0], [0]]),		# input 0
# 	1: np.array([[1], [0], [0], [0]]),		# input 0
# 	2: np.array([[0], [1], [0], [0]]),		# input 1
# 	3: np.array([[0], [1], [0], [0]]),		# input 1
# 	4: np.array([[1], [0], [0], [0]]),		# input 0
# 	5: np.array([[1], [0], [0], [0]]),		# input 0
# 	6: np.array([[0], [0], [1], [0]]),		# end of input stream
# 	30: np.array([[0], [0], [0], [1]]),		# tic
# 	60: np.array([[0], [0], [0], [1]]),		# tic
# 	90: np.array([[0], [0], [0], [1]]),		# tic
# 	120: np.array([[0], [0], [0], [1]]),	# tic
# 	150: np.array([[0], [0], [0], [1]]),	# tic
# 	180: np.array([[0], [0], [0], [1]]),	# tic
# 	210: np.array([[0], [0], [0], [1]]),	# tic
# 	240: np.array([[0], [0], [0], [1]]),	# tic
# 	270: np.array([[0], [0], [0], [1]]),	# tic
# 	}
# 
# 
# # indices of analog cells, STDP connection and STDP2 connection
# ianalog, iSTDP, iSTDP2 = [], [], []
# for c in N.cells:
# 	if c.type == "analog":
# 		ianalog.append(N.cells.index(c) - 4) # subtract the number of inputs + bias - 1 = 4
# 	if c.name == "presynaptic":
# 		a = N.cells.index(c) - 4
# 	if c.name == "postsynaptic":
# 		b = N.cells.index(c) - 4
# 		iSTDP.append( (a,b) )
# 	if c.name == "presynaptic_counter1":
# 		a1 = N.cells.index(c) - 4
# 	if c.name == "postsynaptic_counter1":
# 		b1 = N.cells.index(c) - 4
# 		iSTDP2.append( (a1,b1) )
# 	if c.name == "presynaptic_counter2":
# 		a2 = N.cells.index(c) - 4
# 	if c.name == "postsynaptic_counter2":
# 		b2 = N.cells.index(c) - 4
# 		iSTDP2.append( (a2,b2) )
# 
# 
# # recall that without inputs, cell 0 is the bias, cell 1 is c1, etc.
# # print ianalog
# # print iSTDP
# # print iSTDP2
# # for c in ianalog:
# # 	print N.cells[c + 4].name
# # for e in iSTDP:
# # 	print N.cells[e[0] + 4].name, "\t", N.cells[e[1] + 4].name
# # for e in iSTDP2:
# # 	print N.cells[e[0] + 4].name, "\t", N.cells[e[1] + 4].name
# 
# # k = 0
# # for c in N.cells:
# # 	#print k-4, "\t", c.name
# # 	if "det_module" in c.name :
# # 		print "index", k-4, "\t", c.name
# # 	k += 1
# 
# # for e in N.connections:
# # 	if "det_module" in e[0][0].name :
# # 		print e[0][0].name, "\t\t", e[0][1].name, "\t", e[1]
# # 
# # quit()
# 
# # for e in N.connections:
# # 	if "post" in e[0][0].name:
# # 		print e[0][0].name, "\t\t", e[0][1].name, "\t", e[1]
# # 
# # quit()
# 
# # with new indices !!!
# S = N.simulate(U, epoch = 300, STDP = iSTDP, STDP2 = iSTDP2, analog = ianalog)
# #for x in range(S.shape[0]):
# #	print "cell", x, "cell", N.cells[x].name, "\n", S[x, :]
# 
# 
# # I had to introduce an epsilon in the signal_response_module function of aut2net.py 
# # in order to fix the rounding problems (cf. note in the function __doc__).
# # Now, everything seems to work well.


# ************************************ #
# *** EXAMPLE 7 MOST IMPORTANT BIS *** #
# ************************************ #


# *** NOTE *** #
# This example implements an 2-counter automaton with epsilon-transitions
# The example is adapted to the new network configuration
# that includes the input encoder module.
# In this case:
#	- inputs are given at every successive time steps
#	- end of input stream is signified by an activation of the "end" cell of the input encoder module
#	- then, the simulation of each computational step of the 2-counter automaton is triggered by an activation of the "tic" cell of the input encoder module
# 	- the input encoder module is constructed such that:
#		1. it test if an epsilon-transition is possible
#		2. if possible, it preforms it
#		3. if not, it pops the top element of the stack encoding of the input stream
#		4. and then performs the computational step associated with this input symbol
# *** END NOTE *** #

# Two-counter automaton with epsilon-transitions that accepts {0^n 1^n 0^n : n \geq 0}
# cf figure for automaton's description
A = [	((0, 2, 0, 0), (2, "", "")),
		((1, 0, 0, 0), (1, "", "")),
		((1, 0, 0, 1), (1, "", "")),
		((1, 0, 1, 1), (1, "", "")),
		((1, 1, 0, 0), (1, "", "")),
		((1, 1, 0, 1), (1, "", "")),
		((1, 1, 1, 1), (1, "", "")),
		((2, 0, 0, 0), (2, "push", "push")),
		((2, 0, 1, 1), (2, "push", "push")),
		((2, 1, 0, 0), (1, "", "")),
		((2, 1, 1, 1), (5, "pop", "")),
		((3, 0, 0, 1), (3, "", "pop")),
		((3, 1, 0, 1), (1, "", "")),
		((3, 2, 0, 0), (4, "", "")),
		((4, 0, 0, 0), (1, "", "")),
		((4, 1, 0, 0), (1, "", "")),
		((5, 0, 1, 1), (1, "", "")),
		((5, 1, 1, 1), (5, "pop", "")),
		((5, 2, 0, 1), (3, "", ""))
		]


# conversion from automaton to network
N = aut_two_counter2net(A)


# # input pattern
# # provide sufficiently many time between successive inputs
U = {0: np.array([[1], [0], [0], [0]]),		# input 0
	1: np.array([[1], [0], [0], [0]]),		# input 0
	2: np.array([[0], [1], [0], [0]]),		# input 1
	3: np.array([[0], [1], [0], [0]]),		# input 1
	4: np.array([[1], [0], [0], [0]]),		# input 0
	5: np.array([[1], [0], [0], [0]]),		# input 0
#	6: np.array([[1], [0], [0], [0]]),		# input 1
	6: np.array([[0], [0], [1], [0]]),		# end of input stream
	30: np.array([[0], [0], [0], [1]]),		# tic
	60: np.array([[0], [0], [0], [1]]),		# tic
	90: np.array([[0], [0], [0], [1]]),		# tic
	120: np.array([[0], [0], [0], [1]]),	# tic
	150: np.array([[0], [0], [0], [1]]),	# tic
	180: np.array([[0], [0], [0], [1]]),	# tic
	210: np.array([[0], [0], [0], [1]]),	# tic
	240: np.array([[0], [0], [0], [1]]),	# tic
	270: np.array([[0], [0], [0], [1]]),	# tic
	300: np.array([[0], [0], [0], [1]]),	# tic
	330: np.array([[0], [0], [0], [1]]),	# tic
	}


# indices of analog cells, STDP connection and STDP2 connection
ianalog, iSTDP, iSTDP2 = [], [], []
for c in N.cells:
	if c.type == "analog":
		ianalog.append(N.cells.index(c) - 4) # subtract the number of inputs + bias - 1 = 4
	if c.name == "presynaptic":
		a = N.cells.index(c) - 4
	if c.name == "postsynaptic":
		b = N.cells.index(c) - 4
		iSTDP.append( (a,b) )
	if c.name == "presynaptic_counter1":
		a1 = N.cells.index(c) - 4
	if c.name == "postsynaptic_counter1":
		b1 = N.cells.index(c) - 4
		iSTDP2.append( (a1,b1) )
	if c.name == "presynaptic_counter2":
		a2 = N.cells.index(c) - 4
	if c.name == "postsynaptic_counter2":
		b2 = N.cells.index(c) - 4
		iSTDP2.append( (a2,b2) )


# recall that without inputs, cell 0 is the bias, cell 1 is c1, etc.
# print ianalog
# print iSTDP
# print iSTDP2
# for c in ianalog:
# 	print N.cells[c + 4].name
# for e in iSTDP:
# 	print N.cells[e[0] + 4].name, "\t", N.cells[e[1] + 4].name
# for e in iSTDP2:
# 	print N.cells[e[0] + 4].name, "\t", N.cells[e[1] + 4].name

# k = 0
# for c in N.cells:
# 	#print k-4, "\t", c.name
# 	if "det_module" in c.name :
# 		print "index", k-4, "\t", c.name
# 	k += 1

# for e in N.connections:
# 	if "det_module" in e[0][0].name :
# 		print e[0][0].name, "\t\t", e[0][1].name, "\t", e[1]
# 
# quit()

# for e in N.connections:
# 	if "post" in e[0][0].name:
# 		print e[0][0].name, "\t\t", e[0][1].name, "\t", e[1]
# 
# quit()

# with new indices !!!
S = N.simulate(U, epoch = 360, STDP = iSTDP, STDP2 = iSTDP2, analog = ianalog)
for x in range(S.shape[0]):
	print "cell", x, "cell", N.cells[x].name, "\n", S[x, :]

# print "INPUTS	"
# print S[0:4,30:50]
# print ""
# print S[5:50,30:80]


# I had to introduce an epsilon in the signal_response_module function of aut2net.py 
# in order to fix the rounding problems (cf. note in the function __doc__).
# Now, everything seems to work well.
