# Supplementary material for: Turing complete neural computation based on synaptic plasticity
Source: PLoS One. 2019 Oct 16;14(10):e0223451. doi: 10.1371/journal.pone.0223451 (PMC6795493; doi:10.1371/journal.pone.0223451)
Supplement: S1 Files — All python scripts generating the results of the paper are provided in an attached zip folder files.zip. The description of the different files is given in Read_me.txt. (ZIP) [file pone.0223451.s001.zip › synaptic_computation/simulation1.py]

#! /opt/local/bin/python2.7
# -*- coding: utf-8 -*-

# ********************************************************* #
# FILE DESCRIPTION:														#
# We plot various simulations of the 2-counter automaton 	#
# constructed in files test2.py, example 7bis.				#
# ********************************************************* #


# libraries
#from os import sys
import os, sys
sys.path.insert(0, "./z_program_core")
from RNN_simulator import *
from network_sc import *
from aut2net import *


# 2-counter automaton
A = [	((0, 2, 0, 0), (2, "", "")),
		((1, 0, 0, 0), (1, "", "")),
		((1, 0, 0, 1), (1, "", "")),
		((1, 0, 1, 1), (1, "", "")),
		((1, 1, 0, 0), (1, "", "")),
		((1, 1, 0, 1), (1, "", "")),
		((1, 1, 1, 1), (1, "", "")),
		((2, 0, 0, 0), (2, "push", "push")),
		((2, 0, 1, 1), (2, "push", "push")),
		((2, 1, 0, 0), (1, "", "")),
		((2, 1, 1, 1), (5, "pop", "")),
		((3, 0, 0, 1), (3, "", "pop")),
		((3, 1, 0, 1), (1, "", "")),
		((3, 2, 0, 0), (4, "", "")),
		((4, 0, 0, 0), (1, "", "")),
		((4, 1, 0, 0), (1, "", "")),
		((5, 0, 1, 1), (1, "", "")),
		((5, 1, 1, 1), (5, "pop", "")),
		((5, 2, 0, 1), (3, "", ""))
		]


# network
N = aut_two_counter2net(A)


# input pattern
# provide sufficiently many time between successive inputs
U = {0: np.array([[1], [0], [0], [0]]),		# input 0
	1: np.array([[1], [0], [0], [0]]),		# input 0
	2: np.array([[0], [1], [0], [0]]),		# input 1
	3: np.array([[0], [1], [0], [0]]),		# input 1
	4: np.array([[1], [0], [0], [0]]),		# input 0
	5: np.array([[1], [0], [0], [0]]),		# input 0
	#6: np.array([[0], [1], [0], [0]]),		# input 1
	6: np.array([[0], [0], [1], [0]]),		# end of input stream
	30: np.array([[0], [0], [0], [1]]),		# tic
	60: np.array([[0], [0], [0], [1]]),		# tic
	90: np.array([[0], [0], [0], [1]]),		# tic
	120: np.array([[0], [0], [0], [1]]),	# tic
	150: np.array([[0], [0], [0], [1]]),	# tic
	180: np.array([[0], [0], [0], [1]]),	# tic
	210: np.array([[0], [0], [0], [1]]),	# tic
	240: np.array([[0], [0], [0], [1]]),	# tic
	270: np.array([[0], [0], [0], [1]]),	# tic
	300: np.array([[0], [0], [0], [1]])#,	# tic
	#330: np.array([[0], [0], [0], [1]])	# tic
	}


# simulation
ianalog, iSTDP, iSTDP2 = [], [], []
for c in N.cells:
	if c.type == "analog":
		ianalog.append(N.cells.index(c) - 4) # subtract the number of inputs + bias - 1 = 4
	if c.name == "presynaptic":
		a = N.cells.index(c) - 4
	if c.name == "postsynaptic":
		b = N.cells.index(c) - 4
		iSTDP.append( (a,b) )
	if c.name == "presynaptic_counter1":
		a1 = N.cells.index(c) - 4
	if c.name == "postsynaptic_counter1":
		b1 = N.cells.index(c) - 4
		iSTDP2.append( (a1,b1) )
	if c.name == "presynaptic_counter2":
		a2 = N.cells.index(c) - 4
	if c.name == "postsynaptic_counter2":
		b2 = N.cells.index(c) - 4
		iSTDP2.append( (a2,b2) )

H = N.simulate(U, epoch = 300, STDP = iSTDP, STDP2 = iSTDP2, analog = ianalog, save = "on")


# ************ #
# Raster plots #
# ************ #


cwd = os.getcwd()	# current working directory
file = "/figures/simul1"
from numpy import genfromtxt

import matplotlib.pyplot as plt
import matplotlib
from matplotlib import colors as mcolors
from matplotlib import gridspec
from matplotlib.ticker import MultipleLocator
matplotlib.rcParams["font.size"] = 12.0


# **** #
# DATA #
# **** #
# we reformat H so that it contains the spiking times of H
Hbis = np.empty((H.shape[0],H.shape[1])) # array of 0's
for row in range(H.shape[0]):
	temp = np.where(H[row] >= 1)[0]
	Hbis[row] = np.append(temp, [-10]*(H.shape[1] - len(temp)))
# selecting intersting cells
#Hbis = Hbis[[0,1,2,3,34,35,36,46,47,48,49,50,51,52,53,54,60,61,62,63,64,65,66], :]
Hbis = Hbis[[0,1,2,3,34-2,35-2,36-2,46-2,47-2,48-2,49-2,50-2,51-2,52-2,53-2,54-2,60-2,61-2,62-2,63-2,64-2,65-2,66-2], :]


# retrieve the synaptic values of simulation .csv
values = []
with open("simulation.csv", 'rb') as f:
	reader = csv.reader(f, delimiter = ",")
	values = []
	for row in reader:
		values.append(row)
values = np.asarray(values, dtype = "float")
# we dostort columns 2 and 3 for representation purposes
values_s = values[:, 0]
values_c1 = (values[:, 1] / 2.)
values_c2 = (values[:, 2] / 2.) + 0.5
values_s = list(values_s)
values_c1 = list(values_c1)
values_c2 = list(values_c2)


# ****** #
# FIGURE #
# ****** #
#fig = plt.figure()
fig = plt.figure(figsize=(12, 8))
fig.subplots_adjust(hspace = 0) # no space between 2 plots
gs = gridspec.GridSpec(2, 1, height_ratios = [1, 3.5])


# ********** #
# FIRST PLOT #
# ********** #
ax1 = plt.subplot(gs[0])
#ax1.set_axisbelow(True)  # grid lines are behind the rest


# first y axis right-hand side
plt.ylabel("synaptic values" + "\n" + r"$w_s(t)$", size = 14)
ticks_y = np.array([-0.1, 0.0, 0.2, 0.4, 0.6, 0.8, 1.0, 1.1]) #np.arange(0.0, 1.01, step = 0.2)
ylabels = ["", "$0.0$", "$0.2$", "$0.4$", "$0.6$", "$0.8$", "$1.0$", ""]
plt.yticks(ticks_y, ylabels)
# second y axis right-hand side
ax2 = ax1.twinx()
plt.ylabel(r"$w_{c_2}(t)$" + "     " + r"$w_{c_1}(t)$", size = 14)
ticks_y = np.array([-0.1, 0.0, 0.25, 0.5, 0.75, 1.0, 1.1]) #np.arange(0.0, 1.01, step = 0.25)
ylabels = ["", "$0$", "$0.5$", "$1$/$0$", "$0.5$", "$1$", ""]
plt.yticks(ticks_y, ylabels)

plt.axis([-3, Hbis.shape[1], -0.1, 1.1], "tight") # axes xmin, xmax, ymin, ymax


# plot synapses' values in different colors
plt.plot(list(range(Hbis.shape[1] + 1)), values_s, "-", linewidth = 3, color = "red")
plt.plot(list(range(Hbis.shape[1] + 1)), values_c1, "-", linewidth = 1.5, color = "orange", alpha = 0.7)
plt.plot(list(range(Hbis.shape[1] + 1)), values_c2, "-", linewidth = 1.5, color = "orange", alpha = 0.7)


# Set minor grid spacing for x axis
spacing1 = 5
#spacing2 = 5
locator1 = MultipleLocator(spacing1)
ax1.xaxis.set_minor_locator(locator1)
#locator2 = MultipleLocator(spacing2)
#ax2.yaxis.set_minor_locator(locator2)
# Customize the major grid
ax1.grid(which='major', linestyle='-', linewidth=0.3, color='black', alpha = 0.2)
# Customize the minor grid
ax1.grid(which='minor', linestyle=':', linewidth=0, color='black', alpha = 0.2)


# *********** #
# SECOND PLOT #
# *********** #
ax2 = plt.subplot(gs[1], sharex = ax1)
#ax2 = plt.subplot(2, 1, 2, sharex = ax1) # share x axis with previous plot

colors1 = np.zeros((Hbis.shape[0],3))
# inputs (matplotlib.colors.colorConverter.to_rgb('red'))
colors1[0, :] = [0,0,1]
colors1[1, :] = [0,0,1]
colors1[2, :] = [0,0,1]
colors1[3, :] = [0.0, 0.0, 0.0]
# inputs 
colors1[4, :] = [0.0, 0.0, 1.0] 
colors1[5, :] = [0.0, 0.0, 1.0]
colors1[6, :] = [0.0, 0.0, 0.0] # black
# pre_s & post_s
colors1[7, :] = [1,0,0] # red
colors1[8, :] = [1,0,0]
# push and pop c1
#colors1[9, :] = [1.0, 0.6470588235294118, 0.0] # orange
#colors1[10, :] = [1.0, 0.6470588235294118, 0.0]
#colors1[11, :] = [1.0, 0.6470588235294118, 0.0]
colors1[12, :] = [1.0, 0.6470588235294118, 0.0] # orange
colors1[13, :] = [1.0, 0.6470588235294118, 0.0]
#colors1[14, :] = [1.0, 0.6470588235294118, 0.0] # orange
#colors1[15, :] = [1.0, 0.6470588235294118, 0.0]
# push and pop c1
#colors1[16, :] = [1.0, 0.6470588235294118, 0.0] # orange
#colors1[17, :] = [1.0, 0.6470588235294118, 0.0]
#colors1[18, :] = [1.0, 0.6470588235294118, 0.0]
colors1[19, :] = [1.0, 0.6470588235294118, 0.0] # orange
colors1[20, :] = [1.0, 0.6470588235294118, 0.0]
#colors1[21, :] = [1.0, 0.6470588235294118, 0.0] # orange
#colors1[22, :] = [1.0, 0.6470588235294118, 0.0]
lineoffsets = 1
linelengths = 0.5	# height of the event
linewidths = [3] * colors1.shape[0] # width of the event

# create a horizontal plot
plt.eventplot(Hbis, colors = colors1, lineoffsets = lineoffsets, linewidths = linewidths, linelengths = linelengths)
plt.axis([-3, Hbis.shape[1], -1, Hbis.shape[0]], "tight") # axes xmin, xmax, ymin, ymax
plt.xlabel("time steps", size = 14)
plt.ylabel("cells", size = 14)
xlabels = ["$0$", "$30$", "$60$", "$90$", "$120$", "$150$", "$180$", 
			"$210$", "$240$", "$270$", "$300$", "$330$", "$360$"]
ylabels = [r"$in_0$", r"$in_1$", r"$end$", r"$tic$",
			r"$u_0$", r"$u_1$", r"$u_\epsilon$",
			r"$pre_s$", r"$post_s$",
			r"$push$", r"$pop$", r"$test$", r"$pre_{c_1}$", r"$post_{c_1}$", r"$=0$", r"$\neq0$",
			r"$push$", r"$pop$", r"$test$", r"$pre_{c_2}$", r"$post_{c_2}$", r"$=0$", r"$\neq0$"
			]
ticks_x = np.arange(0, Hbis.shape[1], step = 30)
#plt.xticks(ticks_x, xlabels)
ticks_y = np.arange(0, Hbis.shape[0], step = 1)
plt.yticks(ticks_y, ylabels)

# Set minor grid spacing for x axis
spacing1 = 5
#spacing2 = 5
locator1 = MultipleLocator(spacing1)
ax2.xaxis.set_minor_locator(locator1)
#locator2 = MultipleLocator(spacing2)
#ax2.yaxis.set_minor_locator(locator2)
# Customize the major grid
ax2.grid(which='major', linestyle='-', linewidth=0.3, color='black', alpha = 0.2)
# Customize the minor grid
ax2.grid(which='minor', linestyle=':', linewidth=0, color='black', alpha = 0.2)

# draw horizontal lines
plt.axhline(linewidth = 2, color = "black", y = 3.5, alpha = 0.2)
plt.axhline(linewidth = 2, color = "black", y = 6.5, alpha = 0.2)
plt.axhline(linewidth = 2, color = "black", y = 8.5, alpha = 0.2)
plt.axhline(linewidth = 2, color = "black", y = 15.5, alpha = 0.2)
#plt.axhline(linewidth = 2, color = "black", y = 22.5, alpha = 0.2)


# Plot and save
#plt.show()
plt.savefig(cwd + file + ".pdf")
