# Supplementary material for: Turing complete neural computation based on synaptic plasticity
Source: PLoS One. 2019 Oct 16;14(10):e0223451. doi: 10.1371/journal.pone.0223451 (PMC6795493; doi:10.1371/journal.pone.0223451)
Supplement: S1 Files — All python scripts generating the results of the paper are provided in an attached zip folder files.zip. The description of the different files is given in Read_me.txt. (ZIP) [file pone.0223451.s001.zip › synaptic_computation/Read_me.txt]

This folder contains the program and scripts that generate the results of the submitted paper. Please find below the instructions concerning these.

1) All python files compiles with python 2.7

2) The program itself is contained in the folder "/z_program_core".

- The file "network_sc.py" contains the classes "Cell" and "Network" needed to implement a neural network.

- The file "RNN_simulator.py" contains the function "simulation" which implements the simulation of a recurrent neural networks subjected to STDP rules.

- The file "aut2net.py" contains all functions necessary to implement the construction described in Algorithm 1 of the paper, in order to translate a given automaton A into a corresponding reccurent neural network N.

3) The successive figures of the paper, included in the subfolder "/figures", are obtained by executing the following scripts:

Figure		File
******		****

Fig2.pdf		STDP.R
Fig7.pdf		input_encoder_module.py
Fig10.pdf		state_module.py
Fig12.pdf		counter_module.py
Fig14.pdf		detection_module.py
Fig15.pdf		simul1.py
Fig16.pdf		simul2.py
