# Supplementary material for: Turing complete neural computation based on synaptic plasticity
Source: PLoS One. 2019 Oct 16;14(10):e0223451. doi: 10.1371/journal.pone.0223451 (PMC6795493; doi:10.1371/journal.pone.0223451)
Supplement: S1 Files — All python scripts generating the results of the paper are provided in an attached zip folder files.zip. The description of the different files is given in Read_me.txt. (ZIP) [file pone.0223451.s001.zip › synaptic_computation/simulations_total.py]

#! /opt/local/bin/python2.7
# -*- coding: utf-8 -*-

# ********************************************************* #
# FILE DESCRIPTION:											#
# We plot various simulations of the 2-counter automaton 	#
# ********************************************************* #


# libraries
#from os import sys
import os, sys
sys.path.insert(0, "./z_program_core")
from RNN_simulator import *
from network_sc import *
from aut2net import *


# 2-counter automaton
A = [	((0, 2, 0, 0), (2, "", "")),
		((1, 0, 0, 0), (1, "", "")),
		((1, 0, 0, 1), (1, "", "")),
		((1, 0, 1, 1), (1, "", "")),
		((1, 1, 0, 0), (1, "", "")),
		((1, 1, 0, 1), (1, "", "")),
		((1, 1, 1, 1), (1, "", "")),
		((2, 0, 0, 0), (2, "push", "push")),
		((2, 0, 1, 1), (2, "push", "push")),
		((2, 1, 0, 0), (1, "", "")),
		((2, 1, 1, 1), (5, "pop", "")),
		((3, 0, 0, 1), (3, "", "pop")),
		((3, 1, 0, 1), (1, "", "")),
		((3, 2, 0, 0), (4, "", "")),
		((4, 0, 0, 0), (1, "", "")),
		((4, 1, 0, 0), (1, "", "")),
		((5, 0, 1, 1), (1, "", "")),
		((5, 1, 1, 1), (5, "pop", "")),
		((5, 2, 0, 1), (3, "", ""))
	]


# network
N = aut_two_counter2net(A)


# input pattern
# provide sufficiently many time between successive inputs
U = {0: np.array([[1], [0], [0], [0]]),		# input 0
	1: np.array([[1], [0], [0], [0]]),		# input 0
	2: np.array([[0], [1], [0], [0]]),		# input 1
	3: np.array([[0], [1], [0], [0]]),		# input 1
	4: np.array([[1], [0], [0], [0]]),		# input 0
	5: np.array([[1], [0], [0], [0]]),		# input 0
	#6: np.array([[0], [1], [0], [0]]),		# input 1
	6: np.array([[0], [0], [1], [0]]),		# end of input stream
	30: np.array([[0], [0], [0], [1]]),		# tic
	60: np.array([[0], [0], [0], [1]]),		# tic
	90: np.array([[0], [0], [0], [1]]),		# tic
	120: np.array([[0], [0], [0], [1]]),	# tic
	150: np.array([[0], [0], [0], [1]]),	# tic
	180: np.array([[0], [0], [0], [1]]),	# tic
	210: np.array([[0], [0], [0], [1]]),	# tic
	240: np.array([[0], [0], [0], [1]]),	# tic
	270: np.array([[0], [0], [0], [1]]),	# tic
	300: np.array([[0], [0], [0], [1]]),	# tic
	330: np.array([[0], [0], [0], [1]]),	# tic
	}


# simulation
ianalog, iSTDP, iSTDP2 = [], [], []
for c in N.cells:
	if c.type == "analog":
		ianalog.append(N.cells.index(c) - 4) # subtract the number of inputs + bias - 1 = 4
	if c.name == "presynaptic":
		a = N.cells.index(c) - 4
	if c.name == "postsynaptic":
		b = N.cells.index(c) - 4
		iSTDP.append( (a,b) )
	if c.name == "presynaptic_counter1":
		a1 = N.cells.index(c) - 4
	if c.name == "postsynaptic_counter1":
		b1 = N.cells.index(c) - 4
		iSTDP2.append( (a1,b1) )
	if c.name == "presynaptic_counter2":
		a2 = N.cells.index(c) - 4
	if c.name == "postsynaptic_counter2":
		b2 = N.cells.index(c) - 4
		iSTDP2.append( (a2,b2) )

H = N.simulate(U, epoch = 330, STDP = iSTDP, STDP2 = iSTDP2, analog = ianalog, save = "off")
print "nb of cells: ", H.shape[0]


# **** #
# DATA #
# **** #
# we reformat H so that it contains the spiking times of H
Hbis = np.empty((H.shape[0],H.shape[1])) # array of 0's
for row in range(H.shape[0]):
	temp = np.where(H[row] >= 1)[0]
	Hbis[row] = np.append(temp, [-10]*(H.shape[1] - len(temp)))


# *********** #
# Raster plot #
# *********** #
cwd = os.getcwd()	# current working directory
file = "/figures/simul1_total"
from numpy import genfromtxt

import matplotlib.pyplot as plt
import matplotlib
from matplotlib import colors as mcolors
from matplotlib import gridspec
from matplotlib.ticker import MultipleLocator
matplotlib.rcParams['font.size'] = 14.0


fig = plt.figure(figsize = (14, 10))

colors1 = np.zeros((H.shape[0],3))
# inputs (matplotlib.colors.colorConverter.to_rgb('red'))
colors1[0,:] = [0,0,1]	# in_0
colors1[1,:] = [0,0,1]	# in_1
colors1[2,:] = [0,0,1]	# in_2
colors1[3,:] = [0,0,0]	# tic
# inputs 
colors1[34,:] = [0,0,1]	# u_0
colors1[35,:] = [0,0,1]	# u_1
colors1[36,:] = [0,0,0]	# u_epsilon

lineoffsets = 1
linelengths = np.ones((H.shape[0],1))   # default height of the event: 1 (some have 2, cf. below)
linelengths[0] = [2]
linelengths[1] = [2]
linelengths[2] = [2]
linelengths[3] = [2]
linelengths[34] = [2]
linelengths[35] = [2]
linelengths[36] = [2]
linewidths = np.ones((H.shape[0],1))    # default width of the event: 1 (some have 2, cf. below)
linewidths[0] = [2]
linewidths[1] = [2]
linewidths[2] = [2]
linewidths[3] = [2]
linewidths[34] = [2]
linewidths[35] = [2]
linewidths[36] = [2]


# create the plot
plt.eventplot(Hbis, colors = colors1, lineoffsets = lineoffsets, linewidths = linewidths, linelengths = linelengths)
plt.axis([-3, Hbis.shape[1], -1, Hbis.shape[0]], "tight") # axes xmin, xmax, ymin, ymax
plt.xlabel("time steps", size = 14)
plt.ylabel("cells", size = 14)
xlabels = ["$0$", "$30$", "$60$", "$90$", "$120$", "$150$", "$180$", 
			"$210$", "$240$", "$270$", "$300$", "$330$", "$360$"]
#ylabels = [r"$in_0$", r"$in_1$", r"$end$", r"$tic$",
#			r"$u_0$", r"$u_1$", r"$u_\epsilon$",
#			r"$pre_s$", r"$post_s$",
#			r"$push$", r"$pop$", r"$test$", r"$pre_{c_1}$", r"$post_{c_1}$", r"$=0$", r"$\neq0$",
#			r"$push$", r"$pop$", r"$test$", r"$pre_{c_2}$", r"$post_{c_2}$", r"$=0$", r"$\neq0$"
#			]
ticks_x = np.arange(0, H.shape[1], step = 30)
plt.xticks(ticks_x)
ticks_y = np.arange(0, H.shape[0]+1, step = 10) # +1 to print the last value 390
plt.yticks(ticks_y)


# draw horizontal lines to separate the modules
# 0 -> 33.5 is the input encoding module
plt.axhline(linewidth = 1, color = "red", y = 33.5, alpha = 0.5)	# input transmission module

plt.axhline(linewidth = 1, color = "red", y = 45.5, alpha = 0.5)	# STDP connection

plt.axhline(linewidth = 1, color = "red", y = 47.5, alpha = 0.5)		# counter module 1
plt.axhline(linewidth = 0.5, color = "black", y = 59.5, alpha = 0.2)	# counter module 2

plt.axhline(linewidth = 1, color = "red", y = 71.5, alpha = 0.5)		# detection modules
plt.axhline(linewidth = 0.5, color = "black", y = 75.5, alpha = 0.2)	# detection modules
plt.axhline(linewidth = 0.5, color = "black", y = 79.5, alpha = 0.2)	# detection modules
plt.axhline(linewidth = 0.5, color = "black", y = 83.5, alpha = 0.2)	# detection modules
plt.axhline(linewidth = 0.5, color = "black", y = 87.5, alpha = 0.2)	# detection modules
plt.axhline(linewidth = 0.5, color = "black", y = 91.5, alpha = 0.2)	# detection modules
plt.axhline(linewidth = 0.5, color = "black", y = 95.5, alpha = 0.2)	# detection modules
plt.axhline(linewidth = 0.5, color = "black", y = 99.5, alpha = 0.2)	# detection modules
plt.axhline(linewidth = 0.5, color = "black", y = 103.5, alpha = 0.2)	# detection modules
plt.axhline(linewidth = 0.5, color = "black", y = 107.5, alpha = 0.2)	# detection modules
plt.axhline(linewidth = 0.5, color = "black", y = 111.5, alpha = 0.2)	# detection modules
plt.axhline(linewidth = 0.5, color = "black", y = 115.5, alpha = 0.2)	# detection modules
plt.axhline(linewidth = 0.5, color = "black", y = 119.5, alpha = 0.2)	# detection modules
plt.axhline(linewidth = 0.5, color = "black", y = 123.5, alpha = 0.2)	# detection modules
plt.axhline(linewidth = 0.5, color = "black", y = 127.5, alpha = 0.2)	# detection modules
plt.axhline(linewidth = 0.5, color = "black", y = 131.5, alpha = 0.2)	# detection modules
plt.axhline(linewidth = 0.5, color = "black", y = 135.5, alpha = 0.2)	# detection modules
plt.axhline(linewidth = 0.5, color = "black", y = 139.5, alpha = 0.2)	# detection modules
plt.axhline(linewidth = 0.5, color = "black", y = 143.5, alpha = 0.2)	# detection modules
plt.axhline(linewidth = 0.5, color = "black", y = 147.5, alpha = 0.2)	# detection modules
plt.axhline(linewidth = 0.5, color = "black", y = 151.5, alpha = 0.2)	# detection modules
plt.axhline(linewidth = 0.5, color = "black", y = 155.5, alpha = 0.2)	# detection modules
plt.axhline(linewidth = 0.5, color = "black", y = 159.5, alpha = 0.2)	# detection modules
plt.axhline(linewidth = 0.5, color = "black", y = 163.5, alpha = 0.2)	# detection modules
plt.axhline(linewidth = 0.5, color = "black", y = 167.5, alpha = 0.2)	# detection modules
plt.axhline(linewidth = 0.5, color = "black", y = 171.5, alpha = 0.2)	# detection modules
plt.axhline(linewidth = 0.5, color = "black", y = 175.5, alpha = 0.2)	# detection modules
plt.axhline(linewidth = 0.5, color = "black", y = 179.5, alpha = 0.2)	# detection modules
plt.axhline(linewidth = 0.5, color = "black", y = 183.5, alpha = 0.2)	# detection modules
plt.axhline(linewidth = 0.5, color = "black", y = 187.5, alpha = 0.2)	# detection modules
plt.axhline(linewidth = 0.5, color = "black", y = 191.5, alpha = 0.2)	# detection modules
plt.axhline(linewidth = 0.5, color = "black", y = 195.5, alpha = 0.2)	# detection modules
plt.axhline(linewidth = 0.5, color = "black", y = 199.5, alpha = 0.2)	# detection modules
plt.axhline(linewidth = 0.5, color = "black", y = 203.5, alpha = 0.2)	# detection modules
plt.axhline(linewidth = 0.5, color = "black", y = 207.5, alpha = 0.2)	# detection modules
plt.axhline(linewidth = 0.5, color = "black", y = 211.5, alpha = 0.2)	# detection modules
plt.axhline(linewidth = 0.5, color = "black", y = 215.5, alpha = 0.2)	# detection modules
plt.axhline(linewidth = 0.5, color = "black", y = 219.5, alpha = 0.2)	# detection modules
plt.axhline(linewidth = 0.5, color = "black", y = 223.5, alpha = 0.2)	# detection modules
plt.axhline(linewidth = 0.5, color = "black", y = 227.5, alpha = 0.2)	# detection modules
plt.axhline(linewidth = 0.5, color = "black", y = 231.5, alpha = 0.2)	# detection modules
plt.axhline(linewidth = 0.5, color = "black", y = 235.5, alpha = 0.2)	# detection modules
plt.axhline(linewidth = 0.5, color = "black", y = 239.5, alpha = 0.2)	# detection modules
plt.axhline(linewidth = 0.5, color = "black", y = 243.5, alpha = 0.2)	# detection modules
plt.axhline(linewidth = 0.5, color = "black", y = 247.5, alpha = 0.2)	# detection modules
plt.axhline(linewidth = 0.5, color = "black", y = 251.5, alpha = 0.2)	# detection modules
plt.axhline(linewidth = 0.5, color = "black", y = 255.5, alpha = 0.2)	# detection modules
plt.axhline(linewidth = 0.5, color = "black", y = 259.5, alpha = 0.2)	# detection modules
plt.axhline(linewidth = 0.5, color = "black", y = 263.5, alpha = 0.2)	# detection modules
plt.axhline(linewidth = 0.5, color = "black", y = 267.5, alpha = 0.2)	# detection modules
plt.axhline(linewidth = 0.5, color = "black", y = 271.5, alpha = 0.2)	# detection modules
plt.axhline(linewidth = 0.5, color = "black", y = 275.5, alpha = 0.2)	# detection modules
plt.axhline(linewidth = 0.5, color = "black", y = 279.5, alpha = 0.2)	# detection modules
plt.axhline(linewidth = 0.5, color = "black", y = 283.5, alpha = 0.2)	# detection modules
plt.axhline(linewidth = 0.5, color = "black", y = 287.5, alpha = 0.2)	# detection modules
plt.axhline(linewidth = 0.5, color = "black", y = 291.5, alpha = 0.2)	# detection modules
plt.axhline(linewidth = 0.5, color = "black", y = 295.5, alpha = 0.2)	# detection modules
plt.axhline(linewidth = 0.5, color = "black", y = 299.5, alpha = 0.2)	# detection modules
plt.axhline(linewidth = 0.5, color = "black", y = 303.5, alpha = 0.2)	# detection modules
plt.axhline(linewidth = 0.5, color = "black", y = 307.5, alpha = 0.2)	# detection modules
plt.axhline(linewidth = 0.5, color = "black", y = 311.5, alpha = 0.2)	# detection modules
plt.axhline(linewidth = 0.5, color = "black", y = 315.5, alpha = 0.2)	# detection modules
plt.axhline(linewidth = 0.5, color = "black", y = 319.5, alpha = 0.2)	# detection modules
plt.axhline(linewidth = 0.5, color = "black", y = 323.5, alpha = 0.2)	# detection modules
plt.axhline(linewidth = 0.5, color = "black", y = 327.5, alpha = 0.2)	# detection modules
plt.axhline(linewidth = 0.5, color = "black", y = 331.5, alpha = 0.2)	# detection modules
plt.axhline(linewidth = 0.5, color = "black", y = 335.5, alpha = 0.2)	# detection modules
plt.axhline(linewidth = 0.5, color = "black", y = 339.5, alpha = 0.2)	# detection modules
plt.axhline(linewidth = 0.5, color = "black", y = 343.5, alpha = 0.2)	# detection modules
plt.axhline(linewidth = 0.5, color = "black", y = 347.5, alpha = 0.2)	# detection modules
plt.axhline(linewidth = 0.5, color = "black", y = 351.5, alpha = 0.2)	# detection modules
plt.axhline(linewidth = 0.5, color = "black", y = 355.5, alpha = 0.2)	# detection modules

plt.axhline(linewidth = 1, color = "red", y = 359.5, alpha = 0.5)		# trigger pattern module
plt.axhline(linewidth = 0.5, color = "black", y = 374.5, alpha = 0.2)	# trigger pattern module

# adding text
plt.text(1.01, 20./390, "input encoding", {'fontsize': 9},
	horizontalalignment = 'left',
	verticalalignment = 'center',
	clip_on = False,
	transform = plt.gca().transAxes)

plt.text(1.01, 40./390, "input transmission", {'fontsize': 9},
	horizontalalignment = 'left',
	verticalalignment = 'center',
	clip_on = False,
	transform = plt.gca().transAxes)

plt.text(1.01, 47.5/390, "state", {'fontsize': 9},
	horizontalalignment = 'left',
	verticalalignment = 'center',
	clip_on = False,
	transform = plt.gca().transAxes)

plt.text(1.01, 60./390, "counters", {'fontsize': 9},
	horizontalalignment = 'left',
	verticalalignment = 'center',
	clip_on = False,
	transform = plt.gca().transAxes)

plt.text(1.01, 200./390, "detections", {'fontsize': 9},
	horizontalalignment = 'left',
	verticalalignment = 'center',
	clip_on = False,
	transform = plt.gca().transAxes)

plt.text(1.01, 375./390, "trigger patterns", {'fontsize': 9},
	horizontalalignment = 'left',
	verticalalignment = 'center',
	clip_on = False,
	transform = plt.gca().transAxes)

plt.margins("tight")

# Plot and save
#plt.show()
plt.savefig(cwd + file + ".pdf")
