# Supplementary material for: Turing complete neural computation based on synaptic plasticity
Source: PLoS One. 2019 Oct 16;14(10):e0223451. doi: 10.1371/journal.pone.0223451 (PMC6795493; doi:10.1371/journal.pone.0223451)
Supplement: S1 Files — All python scripts generating the results of the paper are provided in an attached zip folder files.zip. The description of the different files is given in Read_me.txt. (ZIP) [file pone.0223451.s001.zip › synaptic_computation/simulation.csv]

0.1	0.0	0.0
0.1	0.0	0.0
0.1	0.0	0.0
0.1	0.0	0.0
0.1	0.0	0.0
0.1	0.0	0.0
0.1	0.0	0.0
0.1	0.0	0.0
0.1	0.0	0.0
0.1	0.0	0.0
0.1	0.0	0.0
0.1	0.0	0.0
0.1	0.0	0.0
0.1	0.0	0.0
0.1	0.0	0.0
0.1	0.0	0.0
0.1	0.0	0.0
0.1	0.0	0.0
0.1	0.0	0.0
0.1	0.0	0.0
0.1	0.0	0.0
0.1	0.0	0.0
0.1	0.0	0.0
0.1	0.0	0.0
0.1	0.0	0.0
0.1	0.0	0.0
0.1	0.0	0.0
0.1	0.0	0.0
0.1	0.0	0.0
0.1	0.0	0.0
0.1	0.0	0.0
0.1	0.0	0.0
0.1	0.0	0.0
0.1	0.0	0.0
0.1	0.0	0.0
0.1	0.0	0.0
0.1	0.0	0.0
0.1	0.0	0.0
0.1	0.0	0.0
0.2	0.0	0.0
0.2	0.0	0.0
0.2	0.0	0.0
0.3	0.0	0.0
0.3	0.0	0.0
0.3	0.0	0.0
0.3	0.0	0.0
0.3	0.0	0.0
0.3	0.0	0.0
0.3	0.0	0.0
0.3	0.0	0.0
0.3	0.0	0.0
0.3	0.0	0.0
0.3	0.0	0.0
0.3	0.0	0.0
0.3	0.0	0.0
0.3	0.0	0.0
0.3	0.0	0.0
0.3	0.0	0.0
0.3	0.0	0.0
0.3	0.0	0.0
0.3	0.0	0.0
0.3	0.0	0.0
0.3	0.0	0.0
0.3	0.0	0.0
0.3	0.0	0.0
0.3	0.0	0.0
0.3	0.0	0.0
0.3	0.0	0.0
0.3	0.0	0.0
0.3	0.0	0.0
0.3	0.0	0.0
0.3	0.0	0.0
0.3	0.0	0.0
0.3	0.0	0.0
0.3	0.0	0.0
0.3	0.0	0.0
0.3	0.0	0.0
0.3	0.0	0.0
0.3	0.0	0.0
0.3	0.5	0.5
0.3	0.5	0.5
0.3	0.5	0.5
0.3	0.5	0.5
0.3	0.5	0.5
0.3	0.5	0.5
0.3	0.5	0.5
0.3	0.5	0.5
0.3	0.5	0.5
0.3	0.5	0.5
0.3	0.5	0.5
0.3	0.5	0.5
0.3	0.5	0.5
0.3	0.5	0.5
0.3	0.75	0.75
0.3	0.5	0.5
0.3	0.5	0.5
0.3	0.5	0.5
0.3	0.5	0.5
0.3	0.5	0.5
0.3	0.5	0.5
0.3	0.5	0.5
0.3	0.5	0.5
0.3	0.5	0.5
0.3	0.75	0.75
0.3	0.5	0.5
0.3	0.5	0.5
0.3	0.5	0.5
0.3	0.5	0.5
0.3	0.5	0.5
0.3	0.75	0.75
0.3	0.75	0.75
0.3	0.75	0.75
0.3	0.75	0.75
0.3	0.75	0.75
0.3	0.75	0.75
0.3	0.75	0.75
0.3	0.75	0.75
0.3	0.75	0.75
0.3	0.75	0.75
0.3	0.75	0.75
0.3	0.75	0.75
0.3	0.75	0.75
0.3	0.75	0.75
0.3	0.875	0.875
0.3	0.75	0.75
0.3	0.75	0.75
0.3	0.75	0.75
0.3	0.75	0.75
0.3	0.75	0.75
0.3	0.75	0.75
0.3	0.75	0.75
0.3	0.75	0.75
0.3	0.75	0.75
0.3	0.875	0.875
0.3	0.75	0.75
0.3	0.75	0.75
0.3	0.75	0.75
0.3	0.75	0.75
0.3	0.75	0.75
0.4	0.5	0.75
0.4	0.5	0.75
0.4	0.5	0.75
0.5	0.5	0.75
0.5	0.5	0.75
0.5	0.5	0.75
0.6	0.5	0.75
0.6	0.5	0.75
0.6	0.5	0.75
0.6	0.5	0.75
0.6	0.5	0.75
0.6	0.5	0.75
0.6	0.5	0.75
0.6	0.5	0.75
0.6	0.75	0.875
0.6	0.5	0.75
0.6	0.5	0.75
0.6	0.5	0.75
0.6	0.5	0.75
0.6	0.5	0.75
0.6	0.5	0.75
0.6	0.5	0.75
0.6	0.5	0.75
0.6	0.5	0.75
0.6	0.75	0.875
0.6	0.5	0.75
0.6	0.5	0.75
0.6	0.5	0.75
0.6	0.5	0.75
0.6	0.5	0.75
0.6	0.0	0.75
0.6	0.0	0.75
0.6	0.0	0.75
0.6	0.0	0.75
0.6	0.0	0.75
0.6	0.0	0.75
0.6	0.0	0.75
0.6	0.0	0.75
0.6	0.0	0.75
0.6	0.0	0.75
0.6	0.0	0.75
0.6	0.0	0.75
0.6	0.0	0.75
0.6	0.0	0.75
0.6	0.0	0.875
0.6	0.0	0.75
0.6	0.0	0.75
0.6	0.0	0.75
0.6	0.0	0.75
0.6	0.0	0.75
0.5	0.0	0.75
0.5	0.0	0.75
0.5	0.0	0.75
0.4	0.0	0.75
0.4	0.0	0.75
0.4	0.0	0.75
0.4	0.0	0.75
0.4	0.0	0.75
0.4	0.0	0.75
0.4	0.0	0.75
0.4	0.0	0.75
0.4	0.0	0.75
0.4	0.0	0.75
0.4	0.0	0.75
0.4	0.0	0.75
0.4	0.0	0.75
0.4	0.0	0.75
0.4	0.0	0.75
0.4	0.0	0.75
0.4	0.0	0.75
0.4	0.0	0.75
0.4	0.0	0.75
0.4	0.0	0.75
0.4	0.0	0.75
0.4	0.0	0.875
0.4	0.0	0.75
0.4	0.0	0.75
0.4	0.0	0.75
0.4	0.0	0.75
0.4	0.0	0.75
0.4	0.0	0.75
0.4	0.0	0.75
0.4	0.0	0.75
0.4	0.0	0.75
0.4	0.0	0.875
0.4	0.0	0.75
0.4	0.0	0.75
0.4	0.0	0.75
0.4	0.0	0.75
0.4	0.0	0.75
0.4	0.0	0.5
0.4	0.0	0.5
0.4	0.0	0.5
0.4	0.0	0.5
0.4	0.0	0.5
0.4	0.0	0.5
0.4	0.0	0.5
0.4	0.0	0.5
0.4	0.0	0.5
0.4	0.0	0.5
0.4	0.0	0.5
0.4	0.0	0.5
0.4	0.0	0.5
0.4	0.0	0.5
0.4	0.0	0.75
0.4	0.0	0.5
0.4	0.0	0.5
0.4	0.0	0.5
0.4	0.0	0.5
0.4	0.0	0.5
0.4	0.0	0.5
0.4	0.0	0.5
0.4	0.0	0.5
0.4	0.0	0.5
0.4	0.0	0.75
0.4	0.0	0.5
0.4	0.0	0.5
0.4	0.0	0.5
0.4	0.0	0.5
0.4	0.0	0.5
0.4	0.0	0.0
0.4	0.0	0.0
0.4	0.0	0.0
0.4	0.0	0.0
0.4	0.0	0.0
0.4	0.0	0.0
0.4	0.0	0.0
0.4	0.0	0.0
0.4	0.0	0.0
0.4	0.0	0.0
0.4	0.0	0.0
0.4	0.0	0.0
0.4	0.0	0.0
0.4	0.0	0.0
0.4	0.0	0.0
0.4	0.0	0.0
0.4	0.0	0.0
0.4	0.0	0.0
0.4	0.0	0.0
0.4	0.0	0.0
0.5	0.0	0.0
0.5	0.0	0.0
0.5	0.0	0.0
0.5	0.0	0.0
0.5	0.0	0.0
0.5	0.0	0.0
0.5	0.0	0.0
0.5	0.0	0.0
0.5	0.0	0.0
0.5	0.0	0.0
0.5	0.0	0.0
0.5	0.0	0.0
0.5	0.0	0.0
0.5	0.0	0.0
0.5	0.0	0.0
0.5	0.0	0.0
0.5	0.0	0.0
0.5	0.0	0.0
0.5	0.0	0.0
0.5	0.0	0.0
0.5	0.0	0.0
