# Supplementary material for: Turing complete neural computation based on synaptic plasticity
Source: PLoS One. 2019 Oct 16;14(10):e0223451. doi: 10.1371/journal.pone.0223451 (PMC6795493; doi:10.1371/journal.pone.0223451)
Supplement: S1 Files — All python scripts generating the results of the paper are provided in an attached zip folder files.zip. The description of the different files is given in Read_me.txt. (ZIP) [file pone.0223451.s001.zip › synaptic_computation/z_program_core/network_sc.py]

#! /opt/local/bin/python2.7
# -*- coding: utf-8 -*-


import numpy as np
import csv
from RNN_simulator import *


# *** preliminary function	***
def find(f, seq):
	"""Return first item in sequence where f(item) == True."""
	for item in seq:
		if f(item): 
			return item
# *** end of function		***


class Cell():
	"cells"
	def __init__(self, threshold = 1.0, activation_function = "theta", name = "", type = "Bool"):
		self.threshold = threshold
		self.activation_function = activation_function
		self.name = name
		self.type = type


class Network():
	"network of synfire rings"
	def __init__(self):
		self.cells = []
		self.connections = []

	def add_cell(self, C):
		"add a cell"
		self.cells.append(C)

	def cell2cell_connect(self, C1, C2, weight = 1.0):
		"connect tow cells"
		self.connections.append( ((C1, C2), weight) )

	def connection(self, C1, C2):
		"retrieve connection between C1 and C2"
		# search the connection whose first element is (C1, C2)
		# and return its second element, i.e., the weight
		try:
			x = find(lambda x : x[0] == (C1, C2), self.connections)[1]
		except TypeError: # no connection between C1 and C2
			x = 0
		return x

	def matrix(self):
		"computes the adjacency matrix of the network"
		M = np.zeros([len(self.cells), len(self.cells)])
		for e in self.connections:
			M[self.cells.index(e[0][0])][self.cells.index(e[0][1])] = e[1]
		return M

	def simulate(self, input_dico, epoch = 300, STDP = "off", STDP2 = "off", analog = "off", save = "off"):
		"""
		Simulate the network
		Input cells are assumed to be first in the matrix
		STDP is a list of connections - pairs of matrix indices - for which stdp is applied:
		example: STDP = [(i1, i2), (i3, i4), ...]
		STDP2 is a list of connections - pairs of matrix indices - for which stdp2 is applied:
		example: STDP = [(i1, i2), (i3, i4), ...]
		"""
		# input dico of the form: {time_step: input_vector, ...}
		dim_input = input_dico.values()[0].shape[0]
		M = self.matrix()
		A = M[dim_input:, dim_input:]
		B1 = M[0:dim_input, dim_input:]
		B2 = np.zeros([A.shape[0], dim_input])
		C = np.zeros([A.shape[0], 1])
		X = np.zeros([A.shape[0], 1])
		U = input_dico
		S = simulation(A, B1, B2, C, X, U, epoch, STDP_connections = STDP, STDP2_connections = STDP2, analog = analog, save = save)
		return S
	
	def write_csv(self, file = "data/"):
		"""create two csv files for the cells and connections of the network;
		these csv files are designed for plotting with R (igraph)"""
		path = "/Users/jcabessa/Desktop/MAIN/Programmation/Python/My_programs/synfire_rings/"
		with open(path + file + 'cells.csv', 'w') as f:
			row_names = ["id", "name"]
			writer = csv.DictWriter(f, fieldnames = row_names)
			writer.writeheader()
			for n in self.cells:
				writer.writerow({"id": id(n), "name": n.name})
		with open(path + file + 'connections.csv', 'w') as f:
			row_names = ["from", "to", "weight"]
			writer = csv.DictWriter(f, fieldnames = row_names)
			writer.writeheader()
			for e in self.connections:
				writer.writerow({"from": id(e[0][0]), "to": id(e[0][1]), "weight": e[1]})
			

#R1 = Ring()
#print R1.cells
#for e in R1.connections:
#	print e[0][0], e[0][1], e[1]
