# Supplementary material for: Turing complete neural computation based on synaptic plasticity
Source: PLoS One. 2019 Oct 16;14(10):e0223451. doi: 10.1371/journal.pone.0223451 (PMC6795493; doi:10.1371/journal.pone.0223451)
Supplement: S1 Files — All python scripts generating the results of the paper are provided in an attached zip folder files.zip. The description of the different files is given in Read_me.txt. (ZIP) [file pone.0223451.s001.zip › synaptic_computation/z_program_core/aut2net_old.py]

#! /opt/local/bin/python2.7
# -*- coding: utf-8 -*-


# importing from subfolder 
from os import sys
from network_sc import *
from RNN_simulator import *


# **************************************************** #
# Function that translates an automaton into a network #
# **************************************************** #


# preliminary function
def statesA(A):
	"""
	Retrieve states of a given automaton
	A:	automaton given as a list of transitions (tuples)
	Ex: A = [	((q0, i0), q1),
				((q1, i1), q2),
				...
			]
	"""
	l = [x[0][0] for x in A]# + [x[1] for x in A]
	l = list(set(l)) # set operation removes duplicates
	l.sort()
	return l


# preliminary function
def inputsA(A):
	"""
	Retrieve inputs of a given automaton
	A:	automaton given as a list of transitions (tuples)
	Ex: A = [	((q0, i0), q1),
				((q1, i1), q2),
				...
			]
	"""
	l = list(set([x[0][1] for x in A]))
	l.sort()
	return l


# preliminary function
def signalA(A):
	"""
	Output the min and step values of signals necessary for the encoding of the states of a given automaton
	A:	automaton given as a list of transitions (tuples)
	Ex: A = [	((q0, i0), q1),
				((q1, i1), q2),
				...
			]
	Output: tuple (min, step)
	min:	value eoncding the initial state (0) of A
	step:	value separating the encoding of two successive states of A
			Ex: q0 encoded with signal 0.2
				q1 encoded with signal 0.2 + step
				q2 encoded with signal 0.2 + 2*step
				etc.
	"""
	nb_statesA = len(statesA(A))
	if nb_statesA < 10:
		out = (0.1, 0.1)
	elif nb_statesA >= 10 and nb_statesA < 20:
		out = (0.05, 0.05)
	else:
		out = (1./(nb_statesA + 1), 1./nb_statesA)
	return out


# INPUT ENCODER MODULE
def input_encoder_module(N):
	"""
	Creation of a module that encodes the incoming input stream  - stack - into a real
	The module contrains a tic cell, which, every time it is activated, 
	either launches an $\epsilon$-transition, if possible,
	or pops the input stack, retreives the top element, and send it as input.
	The module uses several analog cells and a few Boolean ones.
	N:	network
	"""
	# create cells
	cells_list = []
	in0 = Cell(name = "in0")
	in1 = Cell(name = "in1")
	end = Cell(name = "end")
	tic = Cell(name = "tic")
	bias = Cell(name = "bias")
	c1 = Cell(name = "c1", type = "analog")
	c2 = Cell(name = "c2", type = "analog")
	c3 = Cell(name = "c3", type = "analog")
	c4 = Cell(name = "c4")
	c5 = Cell(name = "c5")
	c6 = Cell(name = "c6")
	c7 = Cell(name = "c7", type = "analog")
	c8 = Cell(name = "c8", type = "analog")
	c9 = Cell(name = "c9")
	c10 = Cell(name = "c10")
	c11 = Cell(name = "c11")
	c12 = Cell(name = "c12", type = "analog")
	c13 = Cell(name = "c13", type = "analog")
	c14 = Cell(name = "c14", type = "analog")
	c15 = Cell(name = "c15", type = "analog")
	c16 = Cell(name = "c16", type = "analog")
	c17 = Cell(name = "c17")
	c18 = Cell(name = "c18")
	c19 = Cell(name = "c19", type = "analog")
	c20 = Cell(name = "c20", type = "analog")
	c21 = Cell(name = "c21")
	c22 = Cell(name = "c22")
	d1 = Cell(name = "d1")
	d2 = Cell(name = "d2")
	d3 = Cell(name = "d3")
	d4 = Cell(name = "d4")
	d5 = Cell(name = "d5")
	d6 = Cell(name = "d6")
	d7 = Cell(name = "d7")
	# create cells' list
	cells_list.append(in0)
	cells_list.append(in1)
	cells_list.append(end)
	cells_list.append(tic)
	cells_list.append(bias)
	cells_list.append(c1)
	cells_list.append(c2)
	cells_list.append(c3)
	cells_list.append(c4)
	cells_list.append(c5)
	cells_list.append(c6)
	cells_list.append(c7)
	cells_list.append(c8)
	cells_list.append(c9)
	cells_list.append(c10)
	cells_list.append(c11)
	cells_list.append(c12)
	cells_list.append(c13)
	cells_list.append(c14)
	cells_list.append(c15)
	cells_list.append(c16)
	cells_list.append(c17)
	cells_list.append(c18)
	cells_list.append(c19)
	cells_list.append(c20)
	cells_list.append(c21)
	cells_list.append(c22)
	cells_list.append(d1)
	cells_list.append(d2)
	cells_list.append(d3)
	cells_list.append(d4)
	cells_list.append(d5)
	cells_list.append(d6)
	cells_list.append(d7)
	# add cells and connections to network
	for c in cells_list:
		N.add_cell(c)
	#
	N.cell2cell_connect(in0, c1, weight = 0.25)
	N.cell2cell_connect(in0, c2, weight = -1)
	N.cell2cell_connect(in0, c6, weight = -1)
	N.cell2cell_connect(in0, bias, weight = 1)
	N.cell2cell_connect(in1, c1, weight = 0.75)
	N.cell2cell_connect(in1, c2, weight = -1)
	N.cell2cell_connect(in1, c6, weight = -1)
	N.cell2cell_connect(in1, bias, weight = 1)
	N.cell2cell_connect(end, c1, weight = -1)
	N.cell2cell_connect(bias, bias, weight = 1)
	#
	N.cell2cell_connect(c1, c1, weight = 0.25)
	N.cell2cell_connect(c1, c2, weight = 1)
	N.cell2cell_connect(c2, c3, weight = 1)
	N.cell2cell_connect(c3, c7, weight = 4)
	N.cell2cell_connect(c3, c8, weight = 1)
	N.cell2cell_connect(c3, c9, weight = 4)
	N.cell2cell_connect(c4, c3, weight = -1)
	N.cell2cell_connect(c5, c4, weight = 1)
	N.cell2cell_connect(c6, c5, weight = 1)
	N.cell2cell_connect(bias, c6, weight = 1) # bias
	N.cell2cell_connect(c7, c3, weight = -2)
	N.cell2cell_connect(c7, c10, weight = -1)
	N.cell2cell_connect(c7, c11, weight = 1)
	N.cell2cell_connect(bias, c7, weight = -2) # bias
	N.cell2cell_connect(c8, c3, weight = 4)
	N.cell2cell_connect(c9, c10, weight = 0.5)
	N.cell2cell_connect(c9, c13, weight = 1)
	N.cell2cell_connect(bias, c10, weight = 0.5) # bias
	N.cell2cell_connect(c10, c12, weight = 0.25)
	N.cell2cell_connect(c11, c12, weight = 0.75)
	N.cell2cell_connect(c12, c13, weight = 1)
	N.cell2cell_connect(c12, c14, weight = 1)
	N.cell2cell_connect(c13, c12, weight = 0.25)
	N.cell2cell_connect(c13, c15, weight = -4)
	N.cell2cell_connect(bias, c13, weight = -1) # bias
	N.cell2cell_connect(c14, c15, weight = 1)
	N.cell2cell_connect(c14, c16, weight = 1)
	N.cell2cell_connect(c15, c14, weight = 1)
	N.cell2cell_connect(c15, c16, weight = 1)
	N.cell2cell_connect(c16, c19, weight = 4)
	N.cell2cell_connect(c16, c20, weight = 1)
	N.cell2cell_connect(c16, c21, weight = 1)
	N.cell2cell_connect(c17, c14, weight = -1)
	N.cell2cell_connect(c17, c15, weight = -1)
	N.cell2cell_connect(c17, c18, weight = 1)
	N.cell2cell_connect(c17, c19, weight = 3)
	N.cell2cell_connect(c17, c20, weight = 1)
	N.cell2cell_connect(c18, c14, weight = -1)
	N.cell2cell_connect(c18, c21, weight = 1)
	N.cell2cell_connect(c19, c14, weight = -2)
	N.cell2cell_connect(c19, c21, weight = -1)
	N.cell2cell_connect(c19, c22, weight = 1)
	N.cell2cell_connect(bias, c19, weight = -5) # bias
	N.cell2cell_connect(c20, c14, weight = 4)
	N.cell2cell_connect(bias, c20, weight = -1) # bias
	N.cell2cell_connect(bias, c21, weight = -0.25) # bias
	#
	N.cell2cell_connect(tic, d1, weight = 1)
	N.cell2cell_connect(d1, d2, weight = 1)
	N.cell2cell_connect(d2, d3, weight = 1)
	N.cell2cell_connect(d3, d4, weight = 1)
	N.cell2cell_connect(d4, d5, weight = 1)
	N.cell2cell_connect(d5, d6, weight = 1)
	N.cell2cell_connect(d6, d7, weight = 1)
	N.cell2cell_connect(d7, c17, weight = 1)
	return cells_list


# INPUT PROCESSING MODULE
def input_module(N, nb_inputs = 2, nb_delays = 1):
	"""
	Creation of input cells and their delay cells (1 delay for each input)
	N:		network
	nb_inputs:	number of inputs
	nb_delays:	number of delay cells per input cell
	Return:		list of input cells and delay cells in the following order:
				input1, input2,..., delay1_input1, delay1_input2,..., delay2_input1, delay2_input2,...
	Note:		input cells always need to be provided first in the network
	"""
	cells_list = []
	for i in range(nb_inputs):
		u = Cell(name = "input_"+str(i))
		cells_list.append(u)
		N.add_cell(u)
	for i in range(nb_delays):
		for j in range(nb_inputs):
			d = Cell(name = "delay_"+str(i)+"_input_"+str(j))
			cells_list.append(d)
			N.add_cell(d)
	for i in range(nb_inputs * nb_delays):
		N.cell2cell_connect(cells_list[i], cells_list[i + nb_inputs], weight = 1)
	return cells_list

# N = Network()
# inputs = input_module(N, nb_inputs = 3, nb_delays = 5)
# for c in inputs:
# 	print c.name
# quit()

# STDP CONNECTION
def STDP_connection(N, weight = 0.1):
	"""
	Creation of the presynaptic and postsynaptic neurons and their connection
	Note that the postsynaptic uses a sigmoid function
	N:		network
	weight:	initial weight of the connection
	Return:	tuple of presynaptic and postynaptic cells
	"""
	pre = Cell(name = "presynaptic")
	post = Cell(activation_function = "sigma", name = "postsynaptic")
	N.add_cell(pre)
	N.add_cell(post)
	N.cell2cell_connect(pre, post, weight = weight)
	return (pre, post)

#pre, post = STDP_connection(N, weight = 0.1)
# Here, we assume that the signal associated to state q0 is 0.1
# hence, we must adapt STDP rule of RNN_simulator.py such that min_value = 0.1


# VALUE DETECTION MODULE
def value_detection_module(N, signal = 0.1, auxiliary_weights = 0.5, name = ""):
	"""
	Creation of a value detection module
	N:		network
	signal:	intesity of the signal to be detected
	Return:	list of cells of the module (in their order of creation)
	IMPORTANT NOTE:	we introduce an epsilon to fix the f***ing rounding problems!!!
					In fact, 1 - signal + signal or 1 + signal - signal was not always perfectly equal to 1,
					sometimes < 1, so that one of the detection cell was not always spiking...
	"""
	epsilon = 1e-3 # 0.001
	cells_list = []
	for i in range(4):
		c = Cell(name = "vd_module_" + name + str(i))
		cells_list.append(c)
		N.add_cell(c)
	N.cell2cell_connect(cells_list[0], cells_list[1], weight = 1 - (signal - epsilon))
	N.cell2cell_connect(cells_list[0], cells_list[2], weight = 1 + (signal + epsilon))
	N.cell2cell_connect(cells_list[1], cells_list[3], weight = auxiliary_weights)
	N.cell2cell_connect(cells_list[2], cells_list[3], weight = auxiliary_weights)
	return cells_list


# TRIGGER PATTERN MODULE
def trigger_pattern_module(N, (pre, post), depth = 3, direction = ""):
	"""
	Creation of the trigger pattern module (4 cells)
	N:				network
	(pre, post):	the presynaptic and postynaptic cells receiving spiking pattern to be generated
	depth:			depth of the module, i.e., number of patterns to be triggered
	direction:		if "+", then the module triggers patterns (10,01) that will increase the synaptic connection via STDP
					if "-", then the module triggers patterns (01,10) that will decrease the synaptic connection via STDP
	Return:			list of cells of the module (in their order of creation)
	"""
	if direction == "+":
		d = [2,-2]
	elif direction == "-":
		d = [-2,2]
	cells_list = []
	for i in range(3*depth):
		c = Cell(name = "tp_module_" + str(i))
		cells_list.append(c)
		N.add_cell(c)
	# connections
	for i in range(depth):
		# pattern 10
		N.cell2cell_connect(cells_list[3*i], pre, weight = d[0])
		N.cell2cell_connect(cells_list[3*i], post, weight = d[1])
		# pattern 01
		N.cell2cell_connect(cells_list[3*i + 1], pre, weight = d[1])
		N.cell2cell_connect(cells_list[3*i + 1], post, weight = d[0])
		# pattern 00
		N.cell2cell_connect(cells_list[3*i + 2], pre, weight = -2)
		N.cell2cell_connect(cells_list[3*i + 2], post, weight = -2)
		# vertical connections (+1)
		N.cell2cell_connect(cells_list[3*i], cells_list[3*i + 1], weight = +1)
		N.cell2cell_connect(cells_list[3*i + 1], cells_list[3*i + 2], weight = +1)
		if i + 1 < depth:
			N.cell2cell_connect(cells_list[3*i + 2], cells_list[3*(i + 1)], weight = +1)
	return cells_list


# COUNTER MODULE
def counter_module(N, id = "1"):
	"""
	Creation of a counter module
	The counter is implemented as the synaptic value of a (presynaptic, postsynaptic) connection
	- counter = 0 -> synaptic value = 0.5
	- counter = 1 -> synaptic value = 0.75
	- counter = 2 -> synaptic value = 0.875
	- etc.
	To work properly, the (presynaptic, postsynaptic) connection must be subjected to the STDP2 rule
	N:		network
	nb:		identificator of counter (when several counters are involved)
	Return:	( (presynaptic cell, postsynaptic cell), list of cells of the module (in their order of creation) )
	"""
	cells_list = []
	# create cells
	push = Cell(name = "push_counter" + id)
	pop = Cell(name = "pop_counter" + id)
	test = Cell(name = "test_counter" + id)
	pre = Cell(name = "presynaptic_counter" + id)
	post = Cell(name = "postsynaptic_counter" + id)
	resp_eq0 = Cell(name = "response_eq0_counter" + id)
	resp_neq0 = Cell(name = "response_neq0_counter" + id)
	c1 = Cell(name = "c1_counter" + id) 
	c2 = Cell(name = "c2_counter" + id) 
	c3 = Cell(name = "c3_counter" + id) 
	c4 = Cell(name = "c4_counter" + id) 
	c5 = Cell(name = "c5_counter" + id) 
	# create cells' list (push, pop, test are the 3 first cells)
	cells_list.append(push)
	cells_list.append(pop)
	cells_list.append(test)
	cells_list.append(pre)
	cells_list.append(post)
	cells_list.append(resp_eq0)
	cells_list.append(resp_neq0)
	cells_list.append(c1)
	cells_list.append(c2)
	cells_list.append(c3)
	cells_list.append(c4)
	cells_list.append(c5)
	# add cells and connections to network
	for c in cells_list:
		N.add_cell(c)
	N.cell2cell_connect(push, c1, weight = 1.0)
	N.cell2cell_connect(push, pre, weight = 1.0)
	N.cell2cell_connect(c1, c2, weight = 1.0)
	N.cell2cell_connect(c1, post, weight = 1.0)
	N.cell2cell_connect(c2, pre, weight = -1.0)
	N.cell2cell_connect(c2, resp_eq0, weight = -1.0)
	N.cell2cell_connect(pre, post, weight = 0.0) # counter = 0 at time step 0
	N.cell2cell_connect(pre, resp_neq0, weight = 0.5)
	N.cell2cell_connect(post, c2, weight = 1.0)
	N.cell2cell_connect(post, pre, weight = 1.0)
	N.cell2cell_connect(pop, post, weight = 1.0)
	N.cell2cell_connect(c3, resp_neq0, weight = 0.5)
	N.cell2cell_connect(c3, resp_eq0, weight = 1.0)
	N.cell2cell_connect(c4, c3, weight = 1.0)
	N.cell2cell_connect(test, pre, weight = 1.0)
	N.cell2cell_connect(test, c5, weight = 1.0)
	N.cell2cell_connect(c5, c4, weight = 1.0)
	N.cell2cell_connect(c5, post, weight = 0.5)
	return ( (pre, post), cells_list )


# FUNCTION: AUTOMATON -> NETWORK
def aut2net(A):
	"""
	Create a network associated to a given automaton
	A:	automaton given as a list of transitions (tuples)
	Ex: A = [	((q0, i0), q1),
				((q1, i1), q2),
				...
			]
	states qi's of A:	integers
	inputs of A:		0 or 1 (for the moment)
	Return:				Object of class Network()
	The procedure creates in order:
	1. input module
	2. STDP connection
	3. value detection modules
	4. trigger pattern modules
	5. connections between all modules
	"""
	# network
	N = Network()
	
	# nodes and inputs of the automaton
	current_statesA, current_inputsA = statesA(A), inputsA(A)
	nb_statesA = len(current_statesA)
	nb_inputsA = len(current_inputsA)
	
	# 1. input module
	in_module = input_module(N, nb_inputs = nb_inputsA)
	
	# 2. STDP connection
	(pre, post) = STDP_connection(N, weight = 0.1)
	
	# 3. value detection modules: one for each (state, input) pair
	# the modules are organized in a matrix-like structure: row ~ states, col ~ inputs
	(min, step), k = signalA(A), 0
	vd_modules = []
	for state in current_statesA:
		signal_state = min + k*step # signal encoding the automaton's state
		temp = []
		for input in current_inputsA:
			new_module = value_detection_module(N, signal = signal_state)
			temp.append(new_module)
		vd_modules.append(temp)
		k += 1
	
	# 4. trigger pattern modules of appropriate lengths
	# there are two of them: one for increasing and one for decreasing the STDP connection
	# the 2 modules are stored in a list [increasing tp_module, decreasing tp_module]
	tp_modules = []
	new_module1 = trigger_pattern_module(N, (pre, post), depth = nb_statesA - 1, direction = "+")
	tp_modules.append(new_module1)
	new_module2 = trigger_pattern_module(N, (pre, post), depth = nb_statesA - 1, direction = "-")
	tp_modules.append(new_module2)
	
	# 5. connections between all modules
	# - inputs to presynaptic cell
	N.cell2cell_connect(in_module[0], pre, weight = 1) # input 0 to pre
	N.cell2cell_connect(in_module[1], pre, weight = 1) # input 1 to pre
	# - delay inputs to value detection modules
	for i in range(nb_statesA):
		for j in range(nb_inputsA):
			N.cell2cell_connect(in_module[2 + j], vd_modules[i][j][0], weight = 1) # delay 2+j to vd_module[i][j]
	# - postsynaptic cell to value detection modules
			N.cell2cell_connect(post, vd_modules[i][j][1], weight = 1)
			N.cell2cell_connect(post, vd_modules[i][j][2], weight = -1)
	# - value detection modules to trigger pattern modules
	for t in A: # transitions of A
		diff = t[1] - t[0][0]								# difference between target and initial state
		if diff != 0:										# initial and target states different
			dir = int((diff < 0))							# 0 or 1 if diff > 0 or diff < 0, respectively
			cell_index = 3*(nb_statesA - 1) - 3*abs(diff)	# index cell of tp_module
			N.cell2cell_connect(vd_modules[t[0][0]][t[0][1]][-1], tp_modules[dir][cell_index], weight = 1)	# vd_module to tp_module
	
	# return
	return N


# FUNCTION: AUTOMATON_WITH_ONE_COUNTER -> NETWORK
def aut_one_counter2net(A):
	"""
	Create a network associated to a given automaton
	A:	1-counter automaton given as a list of transitions (tuples)
	Ex: A = [	((q0, i0, counter_state), (q1, counter_instruction)),
				((q1, i1, counter_state), (q2, counter_instruction)),
				...
			]
	states qi's of A:		integers
	inputs of A:			0 or 1 (for the moment)
	counter_state:			0 -> empty or 1 -> non-empty
	counter_instruction:	"push" or "pop"
	Return:					Object of class Network()
	The procedure creates in order:
	1. input module
	2. STDP connection
	3. counter module
	4. value detection modules
	5. trigger pattern modules
	6. connections between all modules
	"""
	# network
	N = Network()
	
	# nodes and inputs of the automaton
	current_statesA, current_inputsA = statesA(A), inputsA(A)
	nb_statesA = len(current_statesA)
	nb_inputsA = len(current_inputsA)
	
	# 1. input module (we need 3 delays in this case)
	in_module = input_module(N, nb_inputs = nb_inputsA, nb_delays = 3)
	
	# 2. STDP connection
	(pre, post) = STDP_connection(N, weight = 0.1)
	
	# 3. counter module
	c_module = counter_module(N)
	
	# 4. value detection modules: one for each (state, input, counter_state) triplet
	# the modules are organized in a 3D matrix-like structure: dim1 ~ states, dim2 ~ inputs, dim3 ~ counter_states
	(min, step), k = signalA(A), 0
	vd_modules = []
	for state in current_statesA:
		signal_state = min + k*step # signal encoding the automaton's state
		temp1 = []
		for input in current_inputsA:
			temp2 = []
			for c_state in ["empty", "non-empty"]:
				new_module = value_detection_module(N, signal = signal_state, auxiliary_weights = 0.4, name = str(state) + str(input) + str(c_state))
				temp2.append(new_module)
			temp1.append(temp2)
		vd_modules.append(temp1)
		k += 1
	
	# 5. trigger pattern modules of appropriate lengths
	# there are two of them: one for increasing and one for decreasing the STDP connection
	# the 2 modules are stored in a list [increasing tp_module, decreasing tp_module]
	tp_modules = []
	new_module1 = trigger_pattern_module(N, (pre, post), depth = nb_statesA - 1, direction = "+")
	tp_modules.append(new_module1)
	new_module2 = trigger_pattern_module(N, (pre, post), depth = nb_statesA - 1, direction = "-")
	tp_modules.append(new_module2)
	
	# 6. connections between all modules
	# - inputs to counter module
	N.cell2cell_connect(in_module[0], c_module[1][2], weight = 1.0) # input 0 to test cell
	N.cell2cell_connect(in_module[1], c_module[1][2], weight = 1.0) # input 1 to test cell
	# - inputs to presynaptic cell	
	N.cell2cell_connect(in_module[4], pre, weight = 1) # input 0 delay 2 to pre
	N.cell2cell_connect(in_module[5], pre, weight = 1) # input 1 delay 2 to pre
	# - inputs delay 3 to value detection modules
	for i in range(nb_statesA):
		for j in range(nb_inputsA):
			for k in range(2): # for "empty" and "non-empty"
				N.cell2cell_connect(in_module[6 + j], vd_modules[i][j][k][0], weight = 1) # delay 2+j to vd_module[i][j][k]
	# - postsynaptic cell to value detection modules
				N.cell2cell_connect(post, vd_modules[i][j][k][1], weight = 1)
				N.cell2cell_connect(post, vd_modules[i][j][k][2], weight = -1)
	# - counter module to value detection module
				N.cell2cell_connect(c_module[1][5+k], vd_modules[i][j][k][3], weight = 0.4) # (n)eq_response to vd_module
	# - value detection modules to trigger pattern modules
	for t in A: # transitions of automaton
		diff = t[1][0] - t[0][0]							# difference between target and initial state
		#emptyness = t[0][2]								# emptyness of the counter: 0 or 1
		if diff != 0:										# initial and target states different
			dir = int((diff < 0))							# 0 or 1 if diff > 0 or diff < 0, respectively
			cell_index = 3*(nb_statesA - 1) - 3*abs(diff)	# index cell of tp_module
			N.cell2cell_connect(vd_modules[t[0][0]][t[0][1]][t[0][2]][-1], tp_modules[dir][cell_index], weight = 1)	# vd_module to tp_module
	# - value detection modules to counter module
		if t[1][1] == "push":
			N.cell2cell_connect(vd_modules[t[0][0]][t[0][1]][t[0][2]][-1], c_module[1][0], weight = 1)
		elif t[1][1] == "pop":
			N.cell2cell_connect(vd_modules[t[0][0]][t[0][1]][t[0][2]][-1], c_module[1][1], weight = 1)

	# return
	return N


# NOTE THAT THE TWO PREVIOUS FUNCTIONS ARE NOT UP-TP-DATE CONCERNNING:
# THE INPUT ENCODER MODULE THAT TAKES CARE OF THE EPSILON MOVES!!!


# FUNCTION: AUTOMATON_WITH_TWO_COUNTERS -> NETWORK
def aut_two_counter2net(A):
	"""
	Create a network associated to a given automaton
	A:	2-counter automaton given as a list of transitions (tuples)
	Ex: A = [	((q0, i0, counter_state1, counter_state1), (q1, counter_instruction1, counter_instruction2)),
				((q1, i1, counter_state1, counter_state2), (q2, counter_instruction1, counter_instruction2)),
				...
			]
	states qi's of A:		integers
	inputs of A:			0 or 1 (for the moment)
	counter_state:			0 -> empty or 1 -> non-empty
	counter_instruction:	"push" or "pop" or ""
	Return:					Object of class Network()
	The procedure creates in order:
	1. input processing module
	2. STDP connection
	3. counter modules
	4. value detection modules
	5. trigger pattern modules
	6. connections between all modules
	"""
	# network
	N = Network()
	
	# nodes and inputs of the automaton
	current_statesA, current_inputsA = statesA(A), inputsA(A)
	nb_statesA = len(current_statesA)
	nb_inputsA = len(current_inputsA)
	
	# 1. input processing module (we need 3 delays in this case)
	in_module = input_module(N, nb_inputs = nb_inputsA + 1, nb_delays = 3) # we add 1 for the epsilon inputs
	
	# 2. STDP connection
	(pre, post) = STDP_connection(N, weight = 0.1)
	
	# 3. counter modules
	c_module1 = counter_module(N, id = "1")
	c_module2 = counter_module(N, id = "2")
	
	# 4. value detection modules: one for each (state, input, counter_state1, counter_state2) quadruplet
	# the modules are organized in a 4D matrix-like structure: dim1 ~ states, dim2 ~ inputs, dim3 ~ counter_states1, dim4 ~counter_states2
	# the input can be epsilon too
	(min, step), k = signalA(A), 0
	vd_modules = []
	for state in current_statesA:
		signal_state = min + k*step # signal encoding the automaton's state
		temp1 = []
		for input in current_inputsA + [max(current_inputsA) + 1]: # we add the "epsilon" input
			temp2 = []
			for c_state1 in ["empty", "non-empty"]:
				temp3 = []
				for c_state2 in ["empty", "non-empty"]:
					new_module = value_detection_module(N, signal = signal_state, auxiliary_weights = 0.3, name = str(state) + str(input) + str(c_state1) + str(c_state2))
					temp3.append(new_module)
				temp2.append(temp3)
			temp1.append(temp2)
		vd_modules.append(temp1)
		k += 1
	
	# 5. trigger pattern modules of appropriate lengths
	# there are two of them: one for increasing and one for decreasing the STDP connection
	# the 2 modules are stored in a list [increasing tp_module, decreasing tp_module]
	tp_modules = []
	new_module1 = trigger_pattern_module(N, (pre, post), depth = nb_statesA - 1, direction = "+")
	tp_modules.append(new_module1)
	new_module2 = trigger_pattern_module(N, (pre, post), depth = nb_statesA - 1, direction = "-")
	tp_modules.append(new_module2)
	
	# 6. connections between all modules
	
	# - inputs to counter modules
	N.cell2cell_connect(in_module[0], c_module1[1][2], weight = 1.0) # input 0 to test cell counter 1
	N.cell2cell_connect(in_module[1], c_module1[1][2], weight = 1.0) # input 1 to test cell counter 1
	N.cell2cell_connect(in_module[2], c_module1[1][2], weight = 1.0) # input epsilon to test cell counter 1
	N.cell2cell_connect(in_module[0], c_module2[1][2], weight = 1.0) # input 0 to test cell counter 2
	N.cell2cell_connect(in_module[1], c_module2[1][2], weight = 1.0) # input 1 to test cell counter 2
	N.cell2cell_connect(in_module[2], c_module2[1][2], weight = 1.0) # input epsilon to test cell counter 2
	# - inputs to presynaptic cell	
	N.cell2cell_connect(in_module[2*(nb_inputsA + 1) + 0], pre, weight = 1) # input 0 delay 2 to pre
	N.cell2cell_connect(in_module[2*(nb_inputsA + 1) + 1], pre, weight = 1) # input 1 delay 2 to pre
	N.cell2cell_connect(in_module[2*(nb_inputsA + 1) + 2], pre, weight = 1) # input epsilon delay 2 to pre
	# - inputs delay 3 to value detection modules
	for i in range(nb_statesA):
		for j in range(nb_inputsA + 1):	# we add 1 for the epsilon input
			for k in range(2):			# for "empty" and "non-empty"
				for l in range(2): 		# for "empty" and "non-empty"
					N.cell2cell_connect(in_module[3*(nb_inputsA + 1) + j], vd_modules[i][j][k][l][0], weight = 1) # delay 3 layer to vd_module[i][j][k][l]
	# - postsynaptic cell to value detection modules
					N.cell2cell_connect(post, vd_modules[i][j][k][l][1], weight = 1)
					N.cell2cell_connect(post, vd_modules[i][j][k][l][2], weight = -1)
	# - counter modules to value detection module
					N.cell2cell_connect(c_module1[1][5+k], vd_modules[i][j][k][l][3], weight = 0.3) # (n)eq_response to vd_module
					N.cell2cell_connect(c_module2[1][5+l], vd_modules[i][j][k][l][3], weight = 0.3) # (n)eq_response to vd_module
	# - value detection modules to trigger pattern modules
	for t in A: # transitions of automaton
		diff = t[1][0] - t[0][0]							# difference between target and initial state
		#emptyness1 = t[0][2]								# emptyness of counter 1: 0 or 1
		#emptyness2 = t[0][3]								# emptyness of counter 2: 0 or 1
		if diff != 0:										# initial and target states different
			dir = int((diff < 0))							# 0 or 1 if diff > 0 or diff < 0, respectively
			cell_index = 3*(nb_statesA - 1) - 3*abs(diff)	# index cell of tp_module
			N.cell2cell_connect(vd_modules[t[0][0]][t[0][1]][t[0][2]][t[0][3]][-1], tp_modules[dir][cell_index], weight = 1) # vd_module to tp_module
	# - value detection modules to counter module
		if t[1][1] == "push" and t[1][2] == "push":
			N.cell2cell_connect(vd_modules[t[0][0]][t[0][1]][t[0][2]][t[0][3]][-1], c_module1[1][0], weight = 1) # push counter 1
			N.cell2cell_connect(vd_modules[t[0][0]][t[0][1]][t[0][2]][t[0][3]][-1], c_module2[1][0], weight = 1) # push counter 2
		elif t[1][1] == "push" and t[1][2] == "pop":
			N.cell2cell_connect(vd_modules[t[0][0]][t[0][1]][t[0][2]][t[0][3]][-1], c_module1[1][0], weight = 1) # push counter 1
			N.cell2cell_connect(vd_modules[t[0][0]][t[0][1]][t[0][2]][t[0][3]][-1], c_module2[1][1], weight = 1) # pop counter 2
		elif t[1][1] == "pop" and t[1][2] == "push":
			N.cell2cell_connect(vd_modules[t[0][0]][t[0][1]][t[0][2]][t[0][3]][-1], c_module1[1][1], weight = 1) # pop counter 1
			N.cell2cell_connect(vd_modules[t[0][0]][t[0][1]][t[0][2]][t[0][3]][-1], c_module2[1][0], weight = 1) # push counter 2
		elif t[1][1] == "pop" and t[1][2] == "pop":
			N.cell2cell_connect(vd_modules[t[0][0]][t[0][1]][t[0][2]][t[0][3]][-1], c_module1[1][1], weight = 1) # pop counter 1
			N.cell2cell_connect(vd_modules[t[0][0]][t[0][1]][t[0][2]][t[0][3]][-1], c_module2[1][1], weight = 1) # pop counter 2
		elif t[1][1] == "push" and t[1][2] == "":
			N.cell2cell_connect(vd_modules[t[0][0]][t[0][1]][t[0][2]][t[0][3]][-1], c_module1[1][0], weight = 1) # push counter 1 only
		elif t[1][1] == "pop" and t[1][2] == "":
			N.cell2cell_connect(vd_modules[t[0][0]][t[0][1]][t[0][2]][t[0][3]][-1], c_module1[1][1], weight = 1) # pop counter 1 only
		elif t[1][1] == "" and t[1][2] == "push":
			N.cell2cell_connect(vd_modules[t[0][0]][t[0][1]][t[0][2]][t[0][3]][-1], c_module2[1][0], weight = 1) # push counter 2 only
		elif t[1][1] == "" and t[1][2] == "pop":
			N.cell2cell_connect(vd_modules[t[0][0]][t[0][1]][t[0][2]][t[0][3]][-1], c_module2[1][1], weight = 1) # pop counter 2 only

		# Note that if the counter instruction is "", then no connections are appended to the counter modules, and thus the counters remain unchanged.

	# return
	return N


# ************** #
# *** TEST 1 *** #
# ************** #

# The automaton is given as a list of transitions of the form:
# A = [((s1, i1), s2), ((s2, i2), s3), ...]
# each ((si, ik), sj) represents a transition from state si to state sj when input ik is received
# For the moment:
# states		are represented as integers, in successive order (0, 1, 2, ...)
# inputs 		are assumed to be 0 or 1 only (binary)

# automaton
# A = [	((0, 0), 0),
# 		((0, 1), 1),
# 		((1, 0), 1),
# 		((1, 1), 2),
# 		((2, 0), 1),
# 		((2, 1), 0)
# 	]
# 	
# 
# NN = aut2net(A)
# 
# 
# # input pattern
# # provide sufficiently many time between successive inputs
# U = {0: np.array([[1], [0]]),	# input 0
# 	15: np.array([[0], [1]]),	# input 1
# 	30: np.array([[1], [0]]),	# input 0
# 	45: np.array([[0], [1]]),	# input 1
# 	60: np.array([[1], [0]]),	# input 0
# 	75: np.array([[0], [1]]),	# input 1
# 	120: np.array([[0], [1]])	# input 1
# 	}
# 
# S = NN.simulate(U, epoch = 140, STDP = [(2,3)])
# 
# print S
# print S[4:6] # pre- and post-synaptic cells

#everything seems to work well...


# ************** #
# *** TEST 2 *** #
# ************** #

# The counter automaton is given as a list of transitions of the form:
# A = [((s1, i1, counter_state), (s2, instruction)), ...]
# For the moment:
# states		are represented as integers, in successive order (0, 1, 2, ...)
# inputs 		are assumed to be 0 or 1 only (binary)
# counter_state	are assumed to be 0 (empty) or 1 (non-empty)
# instruction	are "push" or "pop"

# counter automaton
# A = [	((0, 0, 0), (1, "pop")),
# 		((0, 1, 0), (2, "push")),
# 		((1, 0, 1), (1, "pop")),
# 		((1, 1, 1), (1, "pop")),
# 		((2, 0, 1), (2, "push")),
# 		((2, 1, 1), (1, "push"))
# 	]
# 	
# 
# NN = aut_one_counter2net(A)
# 
# 
# # input pattern
# # provide sufficiently many time between successive inputs
# U = {0: np.array([[0], [1]]),	# input 1
# 	15: np.array([[0], [1]]),	# input 1
# 	30: np.array([[1], [0]]),	# input 0
# 	45: np.array([[0], [1]]),	# input 1
# #	60: np.array([[1], [0]]),	# input 0
# #	75: np.array([[0], [1]]),	# input 1
# #	120: np.array([[0], [1]])	# input 1
# 	}
# 
# S = NN.simulate(U, epoch = 140, STDP = [(6, 7)], STDP2 = [(11,12)])


#print S
#print S[4:6] # pre- and post-synaptic cells

# It seems to work well...


# ************** #
# *** TEST 3 *** #
# ************** #

# The counter automaton is given as a list of transitions of the form:
# A = [((s1, i1, counter_state1, counter_state2), (s2, instruction1, instruction2)), ...]
# For the moment:
# states		are represented as integers, in successive order (0, 1, 2, ...)
# inputs 		are assumed to be 0, 1 or 2 (binary, 2 stands for epsilon)
# counter_state	are assumed to be 0 (empty) or 1 (non-empty)
# instruction	are "push" or "pop" or ""

# 2-counter automaton
# A = [	((0, 0, 0, 0), (1, "", "")),
# 		((0, 1, 0, 0), (1, "push", "push")),
# 		((1, 0, 0, 0), (1, "pop", "pop")),
# 		((1, 0, 1, 1), (1, "pop", "pop")),
# 		((1, 1, 0, 0), (1, "push", "push"))
# 	]
# 	
# 
# NN = aut_two_counter2net(A)
# 
# 
# c = 0
# for x in NN.cells:
# 	print "index", c, "\t", x.name
# 	c += 1
# print len(NN.cells)
# 
# 
# # input pattern
# # provide sufficiently many time between successive inputs
# U = {0: np.array([[0], [1]]),	# input 1
# 	15: np.array([[0], [1]]),	# input 1
# 	30: np.array([[1], [0]]),	# input 0
# 	45: np.array([[0], [1]]),	# input 1
# #	60: np.array([[1], [0]]),	# input 0
# #	75: np.array([[0], [1]]),	# input 1
# #	120: np.array([[0], [1]])	# input 1
# 	}
# 
# S = NN.simulate(U, epoch = 60, STDP = [(6, 7)], STDP2 = [(11,12), (23,24)])
# 
# 
# print S
# print ""
# print S[0:2, 0:15]		# inputs
# print ""
# print S[8:10, 0:15]		# presynaptic and postsynaptic cells
# print ""
# print S[15:17, 0:15]	# emptyness test cells counter 1
# print ""
# print S[27:29, 0:15]	# emptyness test cells counter 2
# print ""
# print S[50:54, 0:15]	# vd_modules


# It seems to work well...
