# Supplementary material for: Turing complete neural computation based on synaptic plasticity
Source: PLoS One. 2019 Oct 16;14(10):e0223451. doi: 10.1371/journal.pone.0223451 (PMC6795493; doi:10.1371/journal.pone.0223451)
Supplement: S1 Files — All python scripts generating the results of the paper are provided in an attached zip folder files.zip. The description of the different files is given in Read_me.txt. (ZIP) [file pone.0223451.s001.zip › synaptic_computation/z_program_core/RNN_simulator.py]

#! /opt/local/bin/python2.7
# -*- coding: utf-8 -*-


# ********************************************************* #
# NOTE:														#
# This is a new version of the simulator: 05.08.2018		#
# Here, the simulator is modified in order to consider		#
# both Boolean and sigmoid inputs							#
# ********************************************************* #


# *** IMPORTANT NOTE ***
# I came across rounding problems with numpy!
# It took me some time to notice them...
# For instance, couple of values like (0.2, 0.2) appeared as (0.2, 0.2) when I printed them
# but didn't pass the equality test (i.e., were considered different), meaning that there were not equal in their higher precision decimals.
# To address this problem, in the STDP function, I rounded the computed values after 8 decimals.
# *** END OF IMPORTANT NOTE ***


import numpy as np
import csv

# ******************** #
# ACTIVATION FUNCTIONS #
# ******************** #

def theta(x, threshold = 1):
	"""Hard-threshold activation function"""
	if x < threshold:
		return 0
	else:
		return 1

#theta = np.vectorize(theta)
theta = np.vectorize(theta, otypes=[np.ndarray])	# in order to apply theta componentwise

def sigma(x):
	"""Linear-sigmoidal activation function"""
	if x < 0:
		return 0
	elif (x >= 0 and x <= 1):
		return x
	else:
		return 1

#sigma = np.vectorize(sigma)
sigma = np.vectorize(sigma, otypes=[np.ndarray])	# in order to sigma sigma componentwise
# NOTE: before I added "otypes=[np.ndarray]", the sigma function was not working correctly. 


# **************** #
# GLOBAL NOTATIONS #
# **************** #

# A: weight matrix		internal connections
#						A[i,j] = w iff x_i --w--> x_j

# B1: weight matrix		input connections (from input to internal cells)
# 						B1[i,j] = w iff u_i --w--> x_j

# B2: weight matrix		interactive connections (from internal to input cells)
#						B2[i,j] = w iff x_i--w--> u_j

# C: weight vector		bias connections (from env. to internal cells)
#						C[i] = w iff env.--w--> x_i

# X: state vector		initial activation values of internal cells
#						X[i] = a iff x_i(0) = a

# U: input dictionary	keys: time steps; values: input vectors
#						U[t] = input vector at time step t
#						if time step not specified, input vector = [0,...,0]

# NOTE:
# In my code, every (vertical) vector is of the form:
# np.array([[x1],
#			[X2],
#			[X3],
#			...
#				])


# ******************* #
# DYNAMICAL EQUATIONS #
# ******************* #

# u'_j(t) = \sigma ( u_j(t) + \sum b2_jk.x_k(t) )
# x_i(t+1) = \sigma ( \sum a_ij.x_j(t) + \sum b1_ij.u'_j(t) + c_i )


# ************ #
# STDP (basic) #
# ************ #


# last version
def STDP(pre_t0, post_t0, pre_t1, post_t1, synapse, eta = 0.1, min_value = 0.1, max_value = 1.0):
	"""
	implement the following basic STDP rule:
		pre		post
	t0	1		0 
	t1	0		1
	=> synaptic weight increased
		pre		post
	t0	0		1 
	t1	1		0
	=> synaptic weight decreased
	NOTE: In the last version, the postsynaptic neuron is analog - uses a sigmoid function.
	But in order to keep the STDP rule in terms of spiking pattern, we do not activate
	the STDP update for postsynaptic activation values below 1.
	"""
	# cf. Zheng & Triesch (2014)
	# IMPORTANT: we use the np.floor function to apply STDP only to spiking patterns, i.e., composed of 0's and 1's
	synapse += eta*(np.floor(pre_t0) * np.floor(post_t1) - np.floor(post_t0) * np.floor(pre_t1))
	synapse = np.clip(synapse, min_value, max_value)
	synapse = np.around(synapse, decimals = 8)	# to fix the f***ing rounding problems!
	return synapse


# last version
def STDP2(pre_t0, post_t0, pre_t1, post_t1, synapse, min_value = 0.0, max_value = 1.0):
	"""
	implement the following basic STDP rule:
		pre		post
	t0	1		0 
	t1	0		1
	=> synaptic weight increased
		pre		post
	t0	0		1 
	t1	1		0
	=> synaptic weight decreased
	Note: in order to keep the STDP rule in terms of spiking pattern, we do not activate
	the STDP update for postsynaptic activation values below 1.
	"""
	# cf. Zheng & Triesch (2014)
	# IMPORTANT: we use the np.floor function to apply STDP only to spiking patterns, i.e., composed of 0's and 1's
	sign = np.floor(pre_t0) * np.floor(post_t1) - np.floor(post_t0) * np.floor(pre_t1)
	synapse += (3/4.*sign - 1/4.*np.abs(sign))*(1 - synapse)
	synapse = np.clip(synapse, min_value, max_value)
#	synapse = np.around(synapse, decimals = 16)	# to fix the f***ing rounding problems!
	return synapse


# ********* #
# SIMULATOR #
# ********* #
# If STDP in not off, it has to be given as a list of tuples
# of the form [(i1, j1), (i2, j2),...,(ik, jk)]
# each tuple represents a synaptic connection for which STDP is applied.
# Cell numbering begins at 1, not at 0 (example: [(1,2), (1.3), ...])!
# It's possible to consider (simultaneously or not) the two types of STDP given above: STDP and STDP2


# THIS IS THE OLD COMMENTED VERSION, IN CASE WE'D LIKE TO COME BACK TO IT
# def simulation(A, B1, B2, C, X, U, epoch, STDP_connections = "off", STDP2_connections = "off"):
# 	"""
# 	simulation function
# 	in this variant, when STDP != "off", then by default the sigmoid neurons
# 	are the end extremities of the STDP connections
# 	Example: if STDP = [(c1, c2), (c3, c4), ...], then the sigmoid neurons are c2, c4, ...
# 	"""
# 	dim = U[U.keys()[0]].shape[0]+ X.shape[0]			# state space dimension
# 	history = np.zeros([dim, 1])						# initialize history (dummy first state)
# 	# ***	we apply theta function to almost all neurons				***
# 	# ***	we only apply sigma function to postsynaptic STDP neurons	***
# 	# ***	creating the mask 											***
# 	mask = np.ones((X.shape[0], 1), dtype = bool)
# 	if STDP_connections != "off":
# 		for e in STDP_connections:
# 			mask[e[1]] = False
# 	#print mask
# 	for i in range(epoch):
# 		if i in U.keys():
# 			print "Input at time step", i
# 		u = U[i] if i in U.keys() else np.zeros([B1.shape[0], 1])# input signal at time step i
# 		u = theta(np.dot(B2.T, X) + u)							# input at time step i after interactive signal received
# 		history = np.hstack([history, np.vstack([u, X])])		# append (input u, state X) to history
# 		X_plus = np.dot(A.T, X) + np.dot(B1.T, u) + C
# 		X_plus[mask == True] = theta(X_plus)[mask == True]  #theta(np.dot(A.T, X) + np.dot(B1.T, u) + C)	# computation of new state (theta function)
# 		X_plus[mask == False] = sigma(X_plus)[mask == False] #sigma(np.dot(A.T, X) + np.dot(B1.T, u) + C)	# computation of new state (sigma function)
# 		#print "Control\n", X_plus
# 		if STDP_connections != "off":							# apply STDP
# 			for synapse in STDP_connections:
# 				A[synapse[0]][synapse[1]] = STDP(X[synapse[0]],
# 												X[synapse[1]],
# 												X_plus[synapse[0]],
# 												X_plus[synapse[1]],
# 												A[synapse[0]][synapse[1]])
# 				print "synaptic value STDP:", A[synapse[0]][synapse[1]]
# 				#print "whole matrix", "\n", A, "\n"
# 		if STDP2_connections != "off":							# apply STDP2
# 			for synapse in STDP2_connections:
# 				A[synapse[0]][synapse[1]] = STDP2(X[synapse[0]],
# 												X[synapse[1]],
# 												X_plus[synapse[0]],
# 												X_plus[synapse[1]],
# 												A[synapse[0]][synapse[1]])
# 				print "synaptic value STDP2:", A[synapse[0]][synapse[1]]
# 				#print "whole matrix", "\n", A, "\n"
# 		X = X_plus
# 	history = history[:, 1:epoch]	# remove 1st dummy state of history
# 	return history					# history (x axis: time; y axis: #cells)


def simulation(A, B1, B2, C, X, U, epoch, STDP_connections = "off", STDP2_connections = "off", analog = "off", save = "off"):
	"""
	simulation function
	STDP_connections and STDP2_connections:	lists of connections to which the
											STDP and STDP2 rules given above apply.
	For STDP_connections, the post) neurons are assumed to be sigmoid
	Example: if STDP = [(c1, c2), (c3, c4), ...], then c2, c4, ... are sigmoid neurons
	For STDP2_connections, all neurons are assumed to be Boolean
	analog:						 			list of analog neurons
	save:									saves synaptic values of STDP and STDP2 into file
	"""
	if save == "on":
		with open("simulation.csv", "w") as f:
			pass
	dim = U[U.keys()[0]].shape[0]+ X.shape[0]			# state space dimension
	history = np.zeros([dim, 1])						# initialize history (dummy first state)
	# ***	we apply theta function to almost all neurons				***
	# ***	we only apply sigma function to postsynaptic STDP neurons	***
	# ***	creating the mask 											***
	mask = np.ones((X.shape[0], 1), dtype = bool)
	if analog != "off":
		for c in analog:
			mask[c] = False
	if STDP_connections != "off":
		for e in STDP_connections:
			mask[e[1]] = False
	for i in range(epoch):
		file_row = []
#		if i in U.keys():
#			print "\nInput at time step", i
		u = U[i] if i in U.keys() else np.zeros([B1.shape[0], 1])# input signal at time step i
		u = theta(np.dot(B2.T, X) + u)							# input at time step i after interactive signal received
		history = np.hstack([history, np.vstack([u, X])])		# append (input u, state X) to history
		X_plus = np.dot(A.T, X) + np.dot(B1.T, u) + C
		X_plus[mask == True] = theta(X_plus)[mask == True]		#theta(np.dot(A.T, X) + np.dot(B1.T, u) + C)	# computation of new state (theta function)
		X_plus[mask == False] = sigma(X_plus)[mask == False]	#sigma(np.dot(A.T, X) + np.dot(B1.T, u) + C)	# computation of new state (sigma function)

		if STDP_connections != "off":							# apply STDP
			for synapse in STDP_connections:
				# for the sequel, note that X is a vertical vector of the form [[.], [.], [.], ...]
				# hence X[i] is the i-th element of the form [.] and X[i][0] is the float "."
				A[synapse[0]][synapse[1]] = STDP(X[synapse[0]][0],
												X[synapse[1]][0],
												X_plus[synapse[0]][0],
												X_plus[synapse[1]][0],
												A[synapse[0]][synapse[1]])
				file_row.append(A[synapse[0]][synapse[1]])
		if STDP2_connections != "off":							# apply STDP2
			for synapse in STDP2_connections:
				A[synapse[0]][synapse[1]] = STDP2(X[synapse[0]][0],
												X[synapse[1]][0],
												X_plus[synapse[0]][0],
												X_plus[synapse[1]][0],
												A[synapse[0]][synapse[1]])
				file_row.append(A[synapse[0]][synapse[1]])
		if save == "on":
			with open("simulation.csv", "a") as f:
				writer = csv.writer(f)
				writer.writerow(file_row)
		X = X_plus
	history = history[:, 1:epoch]	# remove 1st dummy state of history
	return history					# history (x axis: time; y axis: #cells)


# NOTE:
# - To obtain the indices of the STDP and STDP2 connections, do not count the input cells
# - Similarly, for the indices of analog cells, do not count the input cells
# - last state of history not appended 
# - history:	first rows	:	inputs' spikes trains
#				next rows	:	internal cells' spike trains


# **** #
# TEST #
# **** #

# A = np.array([[0, 0.6, 0.5],[0, 0, 0],[0, 0, 0]])
# B1 = np.array([[0.5, 0, 0],[0, 0, 0.5]])
# B2 = np.array([[0, 0],[0, 0],[0, 0]])
# C = np.array([[0.5], [0.5], [0]])
# X = np.zeros([3, 1])
# U = {0: np.array([[1], [0]]), 1: np.array([[0], [1]]), 2: np.array([[1], [1]])}
# #print U
# 
# print simulation(A, B1, B2, C, X, U, epoch = 10, STDP_connections = [(0,1)], analog = [2])
